# Supplementary material for: Acceptability of self- collection for human papillomavirus detection in the Eastern Cape, South Africa
Source: PLoS One. 2020 Nov 10;15(11):e0241781. doi: 10.1371/journal.pone.0241781 (PMC7654756; doi:10.1371/journal.pone.0241781)
Supplement: S1 Data — (CSV) [file pone.0241781.s001.csv]

Study number	Age	What is the highest level of education that you have completed?	Did you have any training of a year or more after school?	How many years at university	How many years at Technical College/Technikon	Other, Specify	What is the approximate total household income per month?	Do you now or have you ever smoked cigarettes	Did you ever try to drink alcohol?	How old were you when you had sexual intercourse for the first time?	During your life, with how many people have you had sexual intercourse?	The LAST TIME you had sexual intercourse, did you or your partner use a condom?	The LAST TIME you had sexual intercourse, what ONE method did you or your partner use to PREVENT PREGNANCY ? (Select only one response.)	Are you or your partner currently using any kind of contraception?	Have you ever been pregnant?	Have you ever done a Pap smear test?	IF YES: How many times have you ever had a PAP?	Rapid HIV test results	Are you taking anti-retrovirals (ARVs)	Embarrassed	Self-confident	Discomfort	Ignored by health worker	Intrigued/interested	Embarrassed	Self-confident	Discomfort	Ignored by health worker	Intrigued/interested	Would you be willing to collect a sample yourself (self-sample) at home and bring it in for testing?	If no, why not?	Which method do you prefer for cervical cancer screening?	Cytology	HR-HPV types by hpVIR clinician results	HR-HPV HPVIR real time PCR Clinician-collected-results	HR-HPV types by hpVIR self-collected results	HR-HPV HPVIR real time PCR Self-collected results
BE002	55	Std 7 Grade 9	No				1200	Never	No	17	1	No	No method was used to prevent pregnancy	Don't know	Yes	No		Negative			Moderately					Moderately				No		Either for myself to take a sample or a health worker to take a sample	Normal	NEGATIVE	negative	NEGATIVE	negative
BE003	50	Std 5 Grade 7	No				1500	Never	No	15	5	No	No method was used to prevent pregnancy	No	Yes	Yes	1	Negative						Very	Moderately					Yes		For a health worker to take a sample	Normal	16	postive	16	positive
BE004	59	Std 10 Grade 12	Yes	3	2		9000	Never	No	23	3	Yes	No method was used to prevent pregnancy	No	Yes	Yes	1	Negative						Very					Very	Yes		For a health worker to take a sample	Normal	NEGATIVE	negative	NEGATIVE	negative
BE005	48	Std 8 Grade 10					0	Never	No	20	1	Yes	Condoms	No	Yes	Yes	1	Positive	Yes					Very						Yes		Either for myself to take a sample or a health worker to take a sample	Normal	33/52/58	postive	31, 33/52/58	positive
BE006	34	Std 3 Grade 5					0	Never	No	16	18	No	No method was used to prevent pregnancy	No	Yes	Yes	1	Negative						Very					Very				Normal	NEGATIVE	negative	NEGATIVE	negative
BE007	53	Std 7 Grade 9					1870	Never	No	18	1	Yes	Condoms		Yes	Yes	3	Negative						Very					Very	Yes		For a health worker to take a sample	Normal	56	postive	16	positive
BE008	56	Std 7 Grade 9					1600	Never	Yes	20	3	No	Condoms	Yes	Yes	Yes	2	Positive	Yes					Very					Very	Yes		For a health worker to take a sample	Normal	31	postive	31	positive
BE009	33	Std 6 Grade 8	No				1040	Never	No	16	2	Yes	Condoms	Yes	Yes	Yes	1	Positive	Yes					Very					Very	Yes		For a health worker to take a sample	Normal	35	postive	35	positive
BE010	41	Std 5 Grade 7	No				2220	Never	No	15	2	Yes	3-month injectable ('depo')	Yes	Yes	Yes	2	Negative						Very					Very	Yes		For a health worker to take a sample	Normal	18/45, 59	postive	18/45, 59	positive
BE011	42	Std 10 Grade 12	No				1480	Never	No	15	5	No	3-month injectable ('depo')	Yes	Yes	Yes	2	Negative						Moderately					Moderately	Yes		For a health worker to take a sample	Normal	NEGATIVE	negative	NEGATIVE	negative
BE012	51	Std 6 Grade 8	No				1110	Never	No	20	3	Yes	Condoms	Yes	Yes	Yes	1	Positive	Yes					Very					Very	Yes		For a health worker to take a sample	Normal	NEGATIVE	negative	NEGATIVE	negative
BE013	32	Std 8 Grade 10	No				380	Never	No	20	2	Yes	Condoms	Yes	Yes	Yes	2	Positive	Yes					Very					Very	Yes		For a health worker to take a sample	Normal	NEGATIVE	negative	18/45	positive
BE014	46	Std 6 Grade 8	No				1500	Never	No	16	2	No	3-month injectable ('depo')	Yes	Yes	Yes	2	Negative						Moderately					Moderately	Yes		For a health worker to take a sample	Normal	NEGATIVE	negative	NEGATIVE	negative
BE015	32	Std 10 Grade 12	Yes		1		3700	Never	Yes	18	15	Yes	Condoms	Yes	Yes	Yes	1	Negative		Slightly					Slightly					Yes		For a health worker to take a sample	Normal	NEGATIVE	negative	NEGATIVE	negative
BE016	51	Std 10 Grade 12	No				2500	Never	No	20	2		No method was used to prevent pregnancy	No	Yes	Yes	2	Negative						Very					Very	Yes		For a health worker to take a sample	Normal	18/45, 51	postive	18/45, 33/52/58, 51	positive
BE017	57	Std 10 Grade 12	No				2500	Never	No	20	2	No	3-month injectable ('depo')	No	Yes	Yes	2	Positive	Yes					Very					Very	Yes		To take a sample myself	Normal	18/45	postive	18/45, 33/52/58	positive
BE018	30	Std 9 Grade 11	No				760	Never	No	21	4	Yes	Condoms	Yes	Yes	Yes	1	Positive	Yes					Very					Very	Yes		For a health worker to take a sample	Normal	NEGATIVE	negative	33/52/58	positive
BE019	51	Std 9 Grade 11	No				1500	Never	No	15	5	Yes	3-month injectable ('depo')	No	Yes	Yes	1	Positive	Yes					Very					Very	Yes		For a health worker to take a sample	Normal	NEGATIVE	negative	NEGATIVE	negative
BE020	51	Std 10 Grade 12	No				1400	Never	No	18	5	Yes	3-month injectable ('depo')	Yes	Yes	Yes	2	Positive	Yes					Very					Very	Yes		For a health worker to take a sample	Normal	33/52/58	postive	NEGATIVE	negative
BE021	51	Std 10 Grade 12	No				1000	Never	No	16	2	No	2-month injectable ('nuristerate')	No	Yes	Yes	1	Negative						Very					Very	Yes		For a health worker to take a sample	Normal	NEGATIVE	negative	NEGATIVE	negative
BE022	38	Std 4 Grade 6	No				1140	Never	No	17	3	No	3-month injectable ('depo')	Yes	Yes	Yes	1	Positive	Yes					Very					Very	Not sure		For a health worker to take a sample	Normal	18/45, 51	postive	18/45, 33/52/58	positive
BE024	50	Std 7 Grade 9	No				760	Never	No	15	4	No	2-month injectable ('nuristerate')	Yes	Yes	Yes	3	Negative						Very					Very	Yes		For a health worker to take a sample	Normal	NEGATIVE	negative	NEGATIVE	negative
BE025	37	Std 7 Grade 9	No				2280	Never	No	15	2	No	Condoms	No	Yes	Yes	1	Negative						Very					Very	Yes		For a health worker to take a sample	Normal	NEGATIVE	negative	NEGATIVE	negative
BE026	48	Sub A Grade 1	No				1440	Never	No	20	3	No	3-month injectable ('depo')	No	Yes	Yes	2	Negative			Very					Very				Yes		For a health worker to take a sample	Normal	NEGATIVE	negative	NEGATIVE	negative
BE027	65	Std 10 Grade 12	Yes	4			7000	Never	No	20	2	No	Condoms	No	Yes	Yes	2	Negative			Very					Very				Yes		For a health worker to take a sample	Normal	NEGATIVE	negative	NEGATIVE	negative
BE028	55	Std 9 Grade 11	No				760	Never	No	16	4	Yes	Condoms	Yes	Yes	Yes	2	Positive	Yes		Very					Very				Yes		For a health worker to take a sample	Normal	NEGATIVE	negative	NEGATIVE	negative
BE029	50	Std 2 Grade 4					740	Never	No	20	4	Yes	Condoms	Yes	Yes	Yes	2	Negative						Very					Very	Yes		For a health worker to take a sample	Normal	NEGATIVE	negative	NEGATIVE	negative
BE030	57	Std 10 Grade 12	No				1500	Never	No	16	5	No	No method was used to prevent pregnancy	No	Yes	Yes	1	Negative						Very					Very	Yes		For a health worker to take a sample	Normal	NEGATIVE	negative	NEGATIVE	negative
BE031	39	Std 10 Grade 12	No				1110	Never	Yes	16	3	No	3-month injectable ('depo')	Yes	Yes	Yes	2	Negative			Very					Very				Yes		For a health worker to take a sample	Normal	35	postive	35	positive
BE032	31	Std 10 Grade 12	Yes		1	Fashion designing	1700	Never	No	17	3	Yes	No method was used to prevent pregnancy	No	Yes	Yes	1	Positive	Yes					Very					Very	Yes		For a health worker to take a sample	Normal	NEGATIVE	negative	NEGATIVE	negative
BE033	53	Std 5 Grade 7	No				600	Never	No	18	1	No	No method was used to prevent pregnancy	No	Yes	Yes	2	Negative						Very					Very	Yes		For a health worker to take a sample	Normal	NEGATIVE	negative	NEGATIVE	negative
BE034	40	Std 10 Grade 12	No				2000	Never	No	17	4	No	No method was used to prevent pregnancy	No	Yes	Yes	2	Negative			Very					Very				Yes		For a health worker to take a sample	Normal	NEGATIVE	negative	NEGATIVE	negative
BE035	41	Std 5 Grade 7	No				1500	Ex-smoker	Yes	18	5	Yes	Condoms	No	Yes	Yes	1	Positive	Yes					Very					Very	Yes		For a health worker to take a sample	Normal	NEGATIVE	negative	NEGATIVE	negative
BE036	53	Std 10 Grade 12	Yes		1	1	3500	Never	No	18	6	Yes	Condoms	Yes	Yes	Yes	5	Positive	Yes		Very					Very				Yes		For a health worker to take a sample	Normal	33/52/58	postive	NEGATIVE	negative
BE037	33	Std 10 Grade 12	No				2500	Never	No	20	2	No	3-month injectable ('depo')	Yes	Yes	Yes	1	Negative						Very					Very	Yes		For a health worker to take a sample	Normal	NEGATIVE	negative	NEGATIVE	negative
BE038	49	Std 7 Grade 9	No				1900	Never	No	17	1	No	No method was used to prevent pregnancy	No	Yes	Yes	2	Negative						Very					Very	Yes		For a health worker to take a sample	Normal	NEGATIVE	negative	NEGATIVE	negative
BE039	47	Std 10 Grade 12	No				1000	Never	No	18	3	Yes	No method was used to prevent pregnancy	No	Yes	Yes	4	Positive	Yes					Very					Very	Yes		For a health worker to take a sample	Normal	NEGATIVE	negative	35	positive
BE040	52	Std 3 Grade 5	No				690	Never	No	19	3	No	No method was used to prevent pregnancy	No	Yes	Yes	2	Negative						Very					Very	Yes		For a health worker to take a sample	Normal	NEGATIVE	negative	NEGATIVE	negative
BE041	34	Std 9 Grade 11	No				380	Never	No	15	6	Yes	Condoms	Yes	Yes	Yes	2	Negative			Very					Very				Yes		For a health worker to take a sample	Normal	NEGATIVE	negative	NEGATIVE	negative
BE042	66	Std 9 Grade 11	No				1800	Never	No	20	2	No	No method was used to prevent pregnancy	No	Yes	Yes	1	Negative						Very					Very	Yes		For a health worker to take a sample	Normal	33/52/58	postive	56	positive
BE043	37	Std 8 Grade 10	No				760	Never	No	20	3	Yes	3-month injectable ('depo')	Yes	Yes	Yes	2	Positive	Yes		Very					Very				Yes		For a health worker to take a sample	Normal	33/52/58	postive	33/52/58	positive
BE044	53	Std 4 Grade 6	No				1600	Ex-smoker	No	16	1	No	No method was used to prevent pregnancy	No	Yes	Yes	1	Negative			Very					Very				Yes		For a health worker to take a sample	Normal	NEGATIVE	negative	NEGATIVE	negative
BE045	31	Std 8 Grade 10	Yes		2		0	Never	No	18	2	No		No	No	Yes	1	Negative		Very					Very					Yes		For a health worker to take a sample	Normal	NEGATIVE	negative	NEGATIVE	negative
BE046	33	Std 10 Grade 12	Yes	1			0	Never	No	16	2	No	No method was used to prevent pregnancy	No	No	Yes	2	Positive	No			Slightly					Slightly			Yes		For a health worker to take a sample	Normal	NEGATIVE	negative	NEGATIVE	negative
BE047	51	Std 4 Grade 6	No				380	Ex-smoker	No	16	2	Yes	Condoms	Yes	Yes	Yes	1	Positive	Yes		Moderately					Moderately				Yes		For a health worker to take a sample	Normal	31	postive	31	positive
BE048	54	Std 9 Grade 11	No				1000	Never	No	17	1	No	Condoms	No	Yes	Yes	1	Negative				Slightly					Slightly			Yes		For a health worker to take a sample	Abnormal	NEGATIVE	negative	NEGATIVE	negative
BE049	53	Std 1 Grade 3	No				700	Never	No	18	1	No	No method was used to prevent pregnancy	No	Yes	Yes	1	Negative				Slightly					Slightly			Yes		For a health worker to take a sample	Normal	NEGATIVE	negative	NEGATIVE	negative
BE050	33	Std 7 Grade 9	No				1040	Never	No	17	4	Yes	2-month injectable ('nuristerate')	Yes	Yes	Yes	1	Negative						Very					Very	Yes		For a health worker to take a sample	Normal	NEGATIVE	negative	NEGATIVE	negative
BE051	39	Std 9 Grade 11	No				5400	Never	No	17	10	Yes	3-month injectable ('depo')	Yes	Yes	Yes	3	Positive	Yes					Very					Very	Yes		For a health worker to take a sample	Normal	16	postive	16	positive
BE052	56	Std 6 Grade 8	No				500	Never	No	15	2	No	No method was used to prevent pregnancy	No	Yes	Yes	2	Negative		Very									Very	Yes		For a health worker to take a sample	Normal	NEGATIVE	negative	NEGATIVE	negative
BE053	40	Std 8 Grade 10	No				300	Never	No	19	2	Yes	Condoms	No	Yes	Yes	3	Positive	Yes					Very					Very	Yes		For a health worker to take a sample	Normal	59	postive	59	positive
BE054	42	Std 10 Grade 12	Yes		2		9683,79	Never	No	20	2		Tubal ligation	Yes	Yes	Yes	2	Positive	Yes					Very					Very	Yes		For a health worker to take a sample	Normal	NEGATIVE	negative	NEGATIVE	negative
BE055	44	Std 10 Grade 12	Yes		3		10000	Never	No	21	2	No	Tubal ligation	Yes	Yes	Yes	3	Negative						Very					Very	Yes		For a health worker to take a sample	Normal	NEGATIVE	negative	NEGATIVE	negative
BE056	36	Std 10 Grade 12	Yes		3		13000	Never	No	18	1	Yes	Condoms	No	Yes	Yes	1	Negative		Slightly	Very				Slightly	Very				Yes		For a health worker to take a sample	Normal	NEGATIVE	negative	NEGATIVE	negative
BE057	38	Std 10 Grade 12	Yes	1			8400	Never	No	27	2	No	Condoms	No	Yes	Yes	4	Negative						Very					Very	Yes		For a health worker to take a sample	Normal	33/52/58	postive	NEGATIVE	negative
BE058	43	Std 7 Grade 9	No				1000	Never	No	18	3	Yes	3-month injectable ('depo')	Yes	Yes	Yes	1	Positive	Yes					Very					Very	Yes		For a health worker to take a sample	Abnormal	NEGATIVE	negative	NEGATIVE	negative
BE059	47	Std 10 Grade 12	No				500	Never	Yes	16	3	No	No method was used to prevent pregnancy	No	Yes	No		Positive	Yes		Very					Very				Yes		For a health worker to take a sample	Abnormal	16, 33/52/58	postive	16, 33/52/58	positive
BE060	64	Did not attend school at all	No				1000	Never	No	16	1	Yes	Condoms	No	Yes	No		Positive	Yes					Very					Very	Yes		For a health worker to take a sample	Normal	NEGATIVE	negative	NEGATIVE	negative
BE061	59	Std 6 Grade 8	No				1600	Never	No	18	3	No	3-month injectable ('depo')	No	Yes	No		Positive	Yes					Very					Very	Yes		For a health worker to take a sample	Normal	16	postive	NEGATIVE	negative
BE062	34	Std 9 Grade 11	No				1520	Never	No	18	3	No	No method was used to prevent pregnancy	No	Yes	No		Positive	Yes					Very					Very	Yes		For a health worker to take a sample	Abnormal	16, 33/52/58	postive	16, 33/52/58	positive
BE063	53	Std 7 Grade 9	No				2000	Never	No	18	3	No	Birth control pills	No	Yes	No		Negative						Very					Very	Yes		For a health worker to take a sample	Abnormal	NEGATIVE	negative	NEGATIVE	negative
BE064	38	Sub B Grade 2	No				1900	Current-smoker	Yes	20	2	No	3-month injectable ('depo')	No	Yes	No		Negative						Very					Very	Yes		For a health worker to take a sample	Normal	NEGATIVE	negative	NEGATIVE	negative
BE065	32	Std 10 Grade 12	No				1500	Never	Yes	17	3	Yes	3-month injectable ('depo')	No	Yes	Yes	1	Negative						Very					Very	Yes		For a health worker to take a sample	Normal	59	postive	35, 59	positive
BE066	53	Std 10 Grade 12	No				5000	Never	No	17	6	Yes	Condoms	Yes	Yes	Yes	1	Negative			Very					Very				Yes		For a health worker to take a sample	Normal	NEGATIVE	negative	NEGATIVE	negative
BE067	46	Std 10 Grade 12	Yes		3	Diploma Unisa & enrolled nursing. 2 years	8000	Never	No	18	1			No	Yes	Yes	3	Negative		Slightly					Not at all					Yes		For a health worker to take a sample	Normal	NEGATIVE	negative	NEGATIVE	negative
BE068	46	Std 10 Grade 12	Yes		2			Never	No	17	2	Yes	Condoms	No	Yes	Yes	1	Negative						Very					Very	Yes		For a health worker to take a sample	Normal	NEGATIVE	negative	NEGATIVE	negative
BE069	64	Std 6 Grade 8	No				1600	Never	No	15	1	No	No method was used to prevent pregnancy	No	Yes	No		Negative						Very					Very	Yes		Either for myself to take a sample or a health worker to take a sample	Normal	NEGATIVE	negative	NEGATIVE	negative
BE070	36	Std 10 Grade 12	Yes		4		6000	Never	No	18	2	Yes	3-month injectable ('depo')	No	Yes	Yes	1	Negative						Very					Very	Yes		Either for myself to take a sample or a health worker to take a sample	Normal	NEGATIVE	negative	NEGATIVE	negative
BE071	43	Std 9 Grade 11	No				1500	Never	No	18	3	Yes	Condoms	No	Yes	Yes	1	Positive	Yes					Very					Very	Yes		For a health worker to take a sample	Normal	16	postive	16, 33/52/58	positive
BE072	59	Std 7 Grade 9	No				1190	Never	No	17	1	Yes	No method was used to prevent pregnancy	No	Yes	Yes	1	Positive	Yes					Very					Very	Yes		For a health worker to take a sample	Normal	NEGATIVE	negative	NEGATIVE	negative
BE073	41	Std 7 Grade 9	No				700	Never	No	15	2	Yes	3-month injectable ('depo')	Yes	Yes	No		Positive	Yes					Very					Very	Yes		For a health worker to take a sample	Normal	16, 35	postive	16, 35	positive
BE074	61	Std 6 Grade 8	No				900	Never	No	21	2	No	No method was used to prevent pregnancy	No	Yes	Yes	1	Negative			Very					Very				Not sure		For a health worker to take a sample	Normal	NEGATIVE	negative	NEGATIVE	negative
BE075	59	Std 7 Grade 9	No				0	Never	No	20	3	No	Condoms	No	Yes	Yes	2	Positive	Yes					Very					Very	Yes		For a health worker to take a sample	Normal	33/52/58	postive	33/52/58	positive
BE076	56	Std 1 Grade 3	No				1500	Never	No	19	1	No	I have never had sexual intercourse	No	Yes	No		Negative						Very					Very	Yes		For a health worker to take a sample	Normal	NEGATIVE	negative	NEGATIVE	negative
BE077	48	Std 10 Grade 12	No				1500	Never	No	15	10	No	No method was used to prevent pregnancy	No	Yes	Yes	1	Positive	Yes		Very								Very	Not sure		For a health worker to take a sample	Normal	NEGATIVE	negative	NEGATIVE	negative
BE078	37	Std 9 Grade 11	No				1140	Never	No	16	2	No	3-month injectable ('depo')	No	Yes	No		Negative						Very					Very	Yes		For a health worker to take a sample	Normal	NEGATIVE	negative	NEGATIVE	negative
BE079	67	Std 8 Grade 10	Yes		2		4600	Never	No	20	2	No	No method was used to prevent pregnancy	No	Yes	Yes	1	Negative						Very					Very	Yes		For a health worker to take a sample	Normal	NEGATIVE	negative	NEGATIVE	negative
BE080	49	Std 8 Grade 10	No				500	Never	No	18	2	No	3-month injectable ('depo')	Yes	Yes	No		Negative						Very					Very	Yes		For a health worker to take a sample	Normal	NEGATIVE	negative	NEGATIVE	negative
BE081	37	Std 7 Grade 9	No				1600	Never	No	17	2	No	No method was used to prevent pregnancy	Yes	Yes	Yes	2	Positive	Yes		Very								Very	Yes		For a health worker to take a sample	Normal	NEGATIVE	negative	NEGATIVE	negative
BE082	53	Std 8 Grade 10	No				7000	Never	No	17	3	Yes	No method was used to prevent pregnancy	No	Yes	Yes	5	Negative						Very					Very	Yes		For a health worker to take a sample	Normal	16	postive	16	positive
BE083	42	Std 8 Grade 10	No				3900	Never	No	18	2	No	No method was used to prevent pregnancy	No	Yes	No		Negative		Slightly									Very	No	Andizuyazi	For a health worker to take a sample	Normal	18/45	postive	NEGATIVE	negative
BE084	54	Std 7 Grade 9	No				380	Never	No	21	2	Yes	Condoms	No	Yes	Yes	2	Positive	Yes					Very					Very	Yes		For a health worker to take a sample	Abnormal	NEGATIVE	negative	NEGATIVE	negative
BE085	51	Std 8 Grade 10	No				3100	Never	No	14	1	Yes	Condoms	No	Yes	No		Negative						Very					Very	Yes		For a health worker to take a sample	Normal	NEGATIVE	negative	NEGATIVE	negative
BE086	43	Std 8 Grade 10	No				760	Never	No	22	3	No	Condoms	No	No	No		Negative						Very					Very	Yes		For a health worker to take a sample	Normal	NEGATIVE	negative	NEGATIVE	negative
BE087	30	Std 9 Grade 11	No				7600	Never	Yes	17	4	No	Condoms	Yes	Yes	Yes	1	Positive	Yes					Very					Very	Yes		For a health worker to take a sample	Normal	33/52/58	postive	33/52/58	positive
BE088	49	Std 4 Grade 6	No				1520	Ex-smoker	Yes	16	3	Yes	3-month injectable ('depo')	No	Yes	No		Negative			Very					Very				Yes		For a health worker to take a sample	Normal	NEGATIVE	negative	NEGATIVE	negative
BE089	75	Std 10 Grade 12	Yes		5		1600	Never	No	18	3	Yes	No method was used to prevent pregnancy	No	Yes	No		Negative						Very					Very	Yes		For a health worker to take a sample	Normal	NEGATIVE	negative	NEGATIVE	negative
BE090	34	Std 9 Grade 11	No				1100	Never	No	18	3	Yes	Condoms	No	Yes	Yes	1	Positive	Yes					Very					Very	Yes		For a health worker to take a sample	Normal	31	postive	18/45, 31	positive
BE091	35	Std 9 Grade 11	No				1100	Never	No	18	4	Yes	3-month injectable ('depo')	No	Yes	Yes		Positive	Yes					Very					Very	Yes			Normal	16, 33/52/58	postive	16, 33/52/58	positive
BE092	37	Std 7 Grade 9	No				0	Never	No	23	2	Yes	Condoms	No	No	No		Positive	Yes					Very					Very	Yes		For a health worker to take a sample	Normal	NEGATIVE	negative	NEGATIVE	negative
BE093	31	Std 10 Grade 12	Yes	2		Home based care, 6 months	3700	Never	No	15	5	Yes	Condoms	Yes	Yes	No		Negative			Very					Very				Yes		For a health worker to take a sample	Normal	NEGATIVE	negative	NEGATIVE	negative
BE094	45	Std 8 Grade 10	Yes			Home based care, 6 months	3000	Never	Yes	17	3	Yes	Condoms	Yes	Yes	Yes	2	Positive	Yes					Very					Very	Yes		For a health worker to take a sample	Normal	56	postive	56	positive
BE095	65	Std 8 Grade 10	No				1600	Never	No	24	1	No	3-month injectable ('depo')	No	Yes	No		Negative				Slightly							Moderately	Yes		For a health worker to take a sample	Normal	NEGATIVE	negative	NEGATIVE	negative
BE096	53	Std 10 Grade 12	Yes		3		20000	Never	No	24	5	No	Condoms	No	Yes	Yes	4	Negative				Slightly					Slightly			Yes		For a health worker to take a sample	Normal	NEGATIVE	negative	33/52/58	positive
BE097	59	Std 5 Grade 7	No				1100	Ex-smoker	No	16	1	No	No method was used to prevent pregnancy	No	Yes	No		Negative						Very		Very				Yes		For a health worker to take a sample	Normal	NEGATIVE	negative	NEGATIVE	negative
BE098	53	Std 10 Grade 12	No				1800	Never	No	18	2	No	No method was used to prevent pregnancy	No	Yes	Yes	2	Negative						Very					Very	Yes		For a health worker to take a sample	Normal	NEGATIVE	negative	NEGATIVE	negative
BE099	39	Std 10 Grade 12	Yes			Info Tech, 6 months	3000	Never	No	21	3	No	Tubal ligation	No	Yes	No		Negative						Very					Very	Yes		For a health worker to take a sample	Normal	NEGATIVE	negative	NEGATIVE	negative
BE100	39	Std 10 Grade 12	Yes	4			380	Never	No	14	6	No	No method was used to prevent pregnancy	No	Yes	No		Positive	Yes	Slightly									Very	Yes		For a health worker to take a sample	Normal	NEGATIVE	negative	NEGATIVE	negative
BE101	48	Std 7 Grade 9	No				1500	Never	No	15	2	No	Condoms	No	Yes	Yes	1	Negative						Very					Very	Yes		For a health worker to take a sample	Abnormal	NEGATIVE	negative	NEGATIVE	negative
BE102	60	Std 5 Grade 7	No				7000	Never	No	20	2	No	No method was used to prevent pregnancy	No	Yes	No		Negative						Very					Very	Yes		For a health worker to take a sample	Normal	NEGATIVE	negative	NEGATIVE	negative
BE103	33	Std 7 Grade 9	No				760	Never	No	21	2	No	No method was used to prevent pregnancy	No	Yes	Yes	1	Positive	Yes					Very					Very	Yes		For a health worker to take a sample	Abnormal	33/52/58	postive	33/52/58	positive
BE105	53	Std 3 Grade 5					1000	Never	No	16	3	No	No method was used to prevent pregnancy	No	Yes	No		Negative						Very					Very	Yes		For a health worker to take a sample	Normal	NEGATIVE	negative	51	positive
BE106	40	Std 10 Grade 12	Yes	1			8800	Never	Yes	19	7	Yes	3-month injectable ('depo')	Yes	Yes	No		Negative						Very					Very	Yes		For a health worker to take a sample	Abnormal	31, 33/52/58, 51	postive	16, 31, 33/52/58, 51	positive
BE107	32	Std 10 Grade 12					3500	Never	No	17	1	No	An intrauterine device (such as Mirena or ParaGard) or implant (such as Implanon or Nexplanon)	Yes	Yes	Yes	3	Negative						Very					Very	Yes		For a health worker to take a sample	Normal	NEGATIVE	negative	NEGATIVE	negative
BE108	45	Std 10 Grade 12	Yes		3		8500	Never	No	26	2	Yes	No method was used to prevent pregnancy	No	Yes	Yes	2	Negative			Very					Very				Yes		For a health worker to take a sample	Abnormal	33/52/58, 39, 51, 56	postive	33/52/58, 39, 51, 56	positive
BE109	59	Std 6 Grade 8	No				3000	Never	No	19	2	No	No method was used to prevent pregnancy	No	Yes	No		Negative			Very					Very				Yes		For a health worker to take a sample	Normal	NEGATIVE	negative	NEGATIVE	negative
BE110	37	Std 7 Grade 9	No				200	Never	No	17	7	No	No method was used to prevent pregnancy	No	Yes	No		Negative			Very					Very				Yes		For a health worker to take a sample	Normal	56	postive	56	positive
BE111	43	Std 10 Grade 12	No				3400	Never	No	20	5	Yes	3-month injectable ('depo')	Yes	Yes	No		Negative						Very					Very	Yes		For a health worker to take a sample	Normal	NEGATIVE	negative	NEGATIVE	negative
BE112	53	Std 8 Grade 10	No				0	Never	No	20	3	No	No method was used to prevent pregnancy	No	No	Yes	1	Negative			Very					Very				Yes		For a health worker to take a sample	Normal	NEGATIVE	negative	NEGATIVE	negative
BE113	53	Std 6 Grade 8	No				2600	Never	Yes	15	2	Yes	Condoms	No	Yes	Yes	1	Negative						Very					Very	Yes		For a health worker to take a sample	Normal	NEGATIVE	negative	NEGATIVE	negative
BE114	49	Std 6 Grade 8	No				9000	Never	No	18	5	No	No method was used to prevent pregnancy	No	Yes	Yes	5	Negative						Very					Very	Yes		For a health worker to take a sample	Normal	NEGATIVE	negative	NEGATIVE	negative
BE115	47	Std 10 Grade 12	Yes		3		1800	Never	No	18	2	No	No method was used to prevent pregnancy	No	Yes	Yes	1	Negative						Very					Very	Yes		For a health worker to take a sample	Normal	NEGATIVE	negative	NEGATIVE	negative
BE116	31	Std 8 Grade 10	No				760	Never	No	16	6	Yes	3-month injectable ('depo')	Yes	Yes	Yes	1	Positive	Yes					Very		Very				Yes		For a health worker to take a sample	Normal	16, 35	postive	16, 35	positive
BE117	40	Std 6 Grade 8	No				760	Never	No	16	4	Yes	Condoms	Yes	Yes	Yes	1	Positive	Yes					Very		Very				Yes		For a health worker to take a sample	Normal	NEGATIVE	negative	NEGATIVE	negative
BE118	46	Std 7 Grade 9	No				1260	Never	No	19	3	Yes	Condoms	Yes	Yes	Yes	1	Positive	Yes					Very		Very				Yes		For a health worker to take a sample	Abnormal	NEGATIVE	negative	NEGATIVE	negative
BE119	52	Std 3 Grade 5	No				1500	Ex-smoker	No	18	2	No	No method was used to prevent pregnancy	No	Yes	Yes	3	Negative						Moderately					Moderately	Yes		For a health worker to take a sample	Normal	NEGATIVE	negative	NEGATIVE	negative
BE120	75	Did not attend school at all					1600	Ex-smoker	No	18	2	No	No method was used to prevent pregnancy		Yes	No		Negative		Slightly						Very				Yes		For a health worker to take a sample	Normal	NEGATIVE	negative	NEGATIVE	negative
BE121	69	Std 6 Grade 8	No				1600	Never	No	16	1	No	No method was used to prevent pregnancy	No	Yes	Yes	4	Negative						Very					Very	Yes		For a health worker to take a sample	Normal	NEGATIVE	negative	NEGATIVE	negative
BE122	41	Std 9 Grade 11	No				1140	Never	No	14	1	Yes	Condoms	Yes	Yes	No		Negative						Very		Very				Yes		For a health worker to take a sample	Normal	NEGATIVE	negative	NEGATIVE	negative
BE123	39	Std 8 Grade 10	No				380	Never	No	15	4	No	3-month injectable ('depo')	Yes	Yes	No		Positive	Yes			Slightly					Not at all			Not sure		For a health worker to take a sample	Normal	NEGATIVE	negative	NEGATIVE	negative
BE124	32	Std 9 Grade 11	No				2260	Never	No	21	1	No	3-month injectable ('depo')	Yes	Yes	Yes	2	Positive	Yes					Very					Very	Yes		For a health worker to take a sample	Normal	35	postive	35	positive
BE125	33	Std 7 Grade 9	No				760	Never	No	22	3	No	3-month injectable ('depo')	Yes	Yes	No		Negative						Very			Moderately			Yes		For a health worker to take a sample	Normal	NEGATIVE	negative	NEGATIVE	negative
BE126	43	Std 8 Grade 10	No				0	Never	No	17	3	No	Condoms	Yes	No	Yes	1	Positive	Yes			Not at all					Slightly			Yes		For a health worker to take a sample	Normal	31, 33/52/58	postive	31, 33/52/58	positive
BE127	53	Std 6 Grade 8	No				1600	Never	No	27	3	Yes	Condoms	No	No	No		Positive	Yes		Very					Very				Yes		For a health worker to take a sample	Normal	NEGATIVE	negative	33/52/58	positive
BE128	38	Std 10 Grade 12	No				3200	Never	No	16	1	No	No method was used to prevent pregnancy	No	Yes	Yes	6	Negative						Very					Very	Yes		For a health worker to take a sample	Normal	NEGATIVE	negative	NEGATIVE	negative
BE129	48	Std 10 Grade 12	No				1140	Never	No	24	1	Yes	Condoms	Yes	Yes	No		Negative						Very					Very	Yes		For a health worker to take a sample	Normal	NEGATIVE	negative	NEGATIVE	negative
BE130	53	Std 9 Grade 11	Yes		2		12000	Never	No	17	2	No	No method was used to prevent pregnancy	No	Yes	Yes	1	Negative			Very					Very				Yes		For a health worker to take a sample	Normal	NEGATIVE	negative	NEGATIVE	negative
BE131	40	Std 9 Grade 11	No				6900	Never	No	18	3	Yes	2-month injectable ('nuristerate')	Yes	Yes	No		Negative						Very					Very	Yes		For a health worker to take a sample	Abnormal	51	postive	51	positive
BE132	37	Std 9 Grade 11	No				6700	Never	No	14	5	Yes	Condoms	No	Yes	Yes	1	Negative						Very					Very	Yes		For a health worker to take a sample	Normal	NEGATIVE	negative	NEGATIVE	negative
BE133	75	Did not attend school at all					2100	Never	No	20	2	No	No method was used to prevent pregnancy	No	Yes	No		Negative						Very					Very	Yes		For a health worker to take a sample	Normal	NEGATIVE	negative	NEGATIVE	negative
BE134	67	Std 6 Grade 8	No				2000	Never	No	25	2	No	No method was used to prevent pregnancy	No	Yes	Yes	1	Negative						Very					Very	Yes		For a health worker to take a sample	Normal	NEGATIVE	negative	NEGATIVE	negative
BE135	35	Std 10 Grade 12	No				1200	Never	No	14	4	No	No method was used to prevent pregnancy	No	Yes	No		Negative				Slightly					Slightly			Yes		For a health worker to take a sample	Abnormal	NEGATIVE	negative	16	positive
BE136	39	Std 8 Grade 10	No				4000	Never	No	15	2	No	Condoms	Yes	Yes	Yes	1	Positive	Yes	Moderately					Slightly					Yes		For a health worker to take a sample	Abnormal	35	postive	35	positive
BE137	46	Std 10 Grade 12	Yes			Short course for pharmacy assistant, 1 year	9000	Never	No	18	2	Yes	Condoms	Yes	Yes	Yes	1	Positive	Yes					Very					Very	Yes		For a health worker to take a sample	Normal	NEGATIVE	negative	NEGATIVE	negative
BE138	44	Std 10 Grade 12	Yes		1		2500	Never	No	23	1	Yes	Birth control pills	No	Yes	No		Negative			Very					Very				Not sure		For a health worker to take a sample	Normal	NEGATIVE	negative	NEGATIVE	negative
BE139	41	Std 10 Grade 12	Yes		4		3500	Never	No	18	4	No	No method was used to prevent pregnancy	No	Yes	Yes	3	Negative			Moderately				Moderately					No		For a health worker to take a sample	Normal	NEGATIVE	negative	NEGATIVE	negative
BE140	33	Std 6 Grade 8	No				380	Never	No	17	4	No	No method was used to prevent pregnancy	No	Yes	Yes	1	Positive	Yes					Very					Very	Yes		For a health worker to take a sample	Normal	33/52/58	postive	33/52/58	positive
BE141	60	Std 7 Grade 9	No				1600	Never	No	20	2	No	No method was used to prevent pregnancy	No	Yes	Yes	2	Negative						Very	Slightly					No	Andiqondi ukuba ndingakwazi	For a health worker to take a sample	Normal	NEGATIVE	negative	NEGATIVE	negative
BE142	38	Std 10 Grade 12	Yes		1		5760	Never	No	20	5	Yes	Condoms	Yes	Yes	Yes	1	Positive	Yes	Slightly							Not at all			No	Ndifuna ukwenziwa nguNurse	For a health worker to take a sample	Normal	NEGATIVE	negative	NEGATIVE	negative
BE143	37	Std 9 Grade 11	Yes			ABET, 4 years	4000	Never	No	16	4	No	No method was used to prevent pregnancy	No	Yes	No		Negative						Very		Very				Yes		For a health worker to take a sample	Normal	NEGATIVE	negative	NEGATIVE	negative
BE144	54	Std 6 Grade 8	No				2000	Never	No	19	2	Yes	Condoms	Yes	Yes	Yes	1	Negative			Very					Very				Not sure		For a health worker to take a sample	Abnormal	NEGATIVE	negative	NEGATIVE	negative
BE145	65	Std 9 Grade 11	No				2000	Never	No	22	1	No	No method was used to prevent pregnancy	No	Yes	Yes	2	Negative			Moderately					Moderately				Yes		Either for myself to take a sample or a health worker to take a sample	Normal	33/52/58	postive	NEGATIVE	negative
BE146	51	Std 10 Grade 12	Yes		3		5000	Never	No	20	2	Yes	Condoms	Yes	Yes	No		Negative			Very								Very	Not sure		For a health worker to take a sample	Normal	NEGATIVE	negative	NEGATIVE	negative
BE147	36	Std 4 Grade 6	No				760	Never	Yes	18	5	Yes	Condoms	Yes	Yes	No		Positive	Yes	Slightly									Very	No	Andinokwazi	For a health worker to take a sample	Normal	NEGATIVE	negative	NEGATIVE	negative
BE148	38	Std 10 Grade 12	Yes			Computer, 1 year	1200	Never	Yes	19	3	Yes	Condoms	Yes	Yes	Yes	1	Positive	Yes		Very					Very				Yes		For a health worker to take a sample	Normal	NEGATIVE	negative	NEGATIVE	negative
BE149	51	Std 10 Grade 12	Yes		2		2000	Never	No	20	4	Yes	Condoms	Yes	Yes	Yes	2	Negative		Very							Very			No	Andizukwazi	For a health worker to take a sample	Normal	NEGATIVE	negative	NEGATIVE	negative
BE150	39	Std 5 Grade 7	No				0	Never	No	16	7	No	Condoms	No	Yes	Yes	2	Positive	Yes					Very		Very				Yes		For a health worker to take a sample	Normal	51	postive	51	positive
BE151	41	Std 10 Grade 12	Yes			Computer and Hospitality		Never	No	14	4	No	3-month injectable ('depo')	Yes	Yes	No		Positive	No					Very		Very				Not sure		For a health worker to take a sample	Abnormal	16	postive	16	positive
BE152	64	Did not attend school at all	No				1600	Never	No	15	3	No	No method was used to prevent pregnancy	No	Yes	No		Negative						Very						Yes		For a health worker to take a sample	Normal	NEGATIVE	negative	NEGATIVE	negative
BE154	39	Std 10 Grade 12	No				2000	Never	No	17	2	Yes	Condoms	Yes	Yes	No		Negative		Very					Very					Yes		To take a sample myself	Abnormal	NEGATIVE	negative	NEGATIVE	negative
BE156	32	Std 9 Grade 11	No				750	Never	Yes	19	3	No	3-month injectable ('depo')	Yes	Yes	Yes	1	Positive	Yes					Very						Yes		For a health worker to take a sample	Normal	NEGATIVE	negative	NEGATIVE	negative
BE157	56	Std 5 Grade 7	No					Never	No	17	3	Yes	Condoms	Yes	Yes	Yes	4	Negative						Very					Very	No	Andinokwazi kuba andizuzibona.	For a health worker to take a sample	Normal	NEGATIVE	negative	NEGATIVE	negative
BE158	36	Std 9 Grade 11	No				500	Never	No	17	7	Yes	Condoms	Yes	Yes	Yes	2	Positive	Yes					Very					Very	Yes		For a health worker to take a sample	Normal	NEGATIVE	negative	NEGATIVE	negative
BE159	37	Std 9 Grade 11	No				700	Never	No	18	3	No	3-month injectable ('depo')	Yes	Yes	No		Positive	Yes		Very				Moderately					Not sure		For a health worker to take a sample	Normal	33/52/58	postive	33/52/58	positive
BE160	42	Std 7 Grade 9	No				760	Never	No	18	3	No	No method was used to prevent pregnancy	No	Yes	Yes	1	Positive	Yes		Very					Very				Not sure		For a health worker to take a sample	Normal	NEGATIVE	negative	NEGATIVE	negative
BE161	53	Std 8 Grade 10	No				1600	Never	No	18	6	No	No method was used to prevent pregnancy	No	Yes	No		Positive	Yes					Very					Very	Yes		For a health worker to take a sample	Normal	NEGATIVE	negative	NEGATIVE	negative
BE162	69	Std 10 Grade 12	Yes		3		3000	Never	No	25	3	No	No method was used to prevent pregnancy	No	Yes	No		Negative						Very					Very	Yes		For a health worker to take a sample	Normal	18/45, 33/52/58	postive	33/52/58	positive
BE163	36	Std 8 Grade 10	No				1600	Never	No	17	2	No	3-month injectable ('depo')	Yes	Yes	No		Negative						Very					Very			For a health worker to take a sample	Normal	NEGATIVE	negative	NEGATIVE	negative
BE164	33	Std 10 Grade 12	Yes		3		800	Never	No	21	7	Yes	Condoms	Yes	Yes	No		Positive	Yes					Very					Very			For a health worker to take a sample	Normal	NEGATIVE	negative	NEGATIVE	negative
BE165	30	Std 10 Grade 12	No				1500	Never	No	18	3	No	Birth control pills	Yes	Yes	No		Negative						Very					Very	Not sure		For a health worker to take a sample	Normal	NEGATIVE	negative	NEGATIVE	negative
BE166	49	Std 10 Grade 12	Yes		2		7000	Never	No	24	4	No	Condoms	Yes	Yes	Yes	5	Positive	Yes					Very					Very	Yes		For a health worker to take a sample	Normal	35	postive	NEGATIVE	negative
BE167	37	Std 10 Grade 12	No				2300	Never	No	25	4	No	3-month injectable ('depo')	Yes	Yes	No		Negative						Very					Very	Yes		For a health worker to take a sample	Normal	NEGATIVE	negative	NEGATIVE	negative
BE168	41	Std 10 Grade 12	No				2000	Never	No	19	3	No	3-month injectable ('depo')	No	Yes	Yes	3	Negative						Very					Very	Yes		For a health worker to take a sample	Abnormal	33/52/58	postive	33/52/58	positive
BE169	52	Std 2 Grade 4	No				1600	Never	No	15	1	No	No method was used to prevent pregnancy	No	Yes	No		Negative						Very					Very	Not sure		For a health worker to take a sample	Normal	NEGATIVE	negative	NEGATIVE	negative
BE170	49	Std 2 Grade 4	No				1000	Ex-smoker	Yes	18	3	No	Withdrawal or some other method	No	Yes	No		Negative						Very					Very	Yes		For a health worker to take a sample	Normal	NEGATIVE	negative	NEGATIVE	negative
BE171	40	Std 10 Grade 12	No				2500	Never	No	16	5	No	3-month injectable ('depo')	Yes	Yes	Yes	2	Positive	Yes					Moderately					Moderately	Not sure		For a health worker to take a sample	Normal	NEGATIVE	negative	NEGATIVE	negative
BE172	53	Std 10 Grade 12	Yes		3		10500	Never	No	18	2	Yes	Condoms	No	Yes	Yes	1	Negative						Very					Very	Yes		For a health worker to take a sample	Normal	NEGATIVE	negative	NEGATIVE	negative
BE173	64	Std 2 Grade 4	No				1600	Never	No	16	2	No	No method was used to prevent pregnancy	No	Yes	Yes	2	Negative		Slightly					Slightly					Yes		To take a sample myself	Normal	NEGATIVE	negative	NEGATIVE	negative
BE174	47	Std 8 Grade 10	Yes			ABET, 1 year	600	Never	No	15	2	Yes	Condoms	Yes	Yes	No		Negative			Very								Very	Yes		For a health worker to take a sample	Normal	18/45	postive	18/45	positive
BE175	39	Std 2 Grade 4	No				1500	Never	No	15	2	Yes	Condoms	Yes	Yes	No		Negative						Very					Very	Not sure		For a health worker to take a sample	Normal	33/52/58, 59	postive	31, 33/52/58	positive
BE176	34	Std 8 Grade 10	No				1500	Never	No	18	4	Yes	2-month injectable ('nuristerate')	Yes	Yes	No		Positive	Yes		Very								Very	Yes		For a health worker to take a sample	Normal	51	postive	NEGATIVE	negative
BE177	32	Std 9 Grade 11	No				2500	Never	No	15	3	No	3-month injectable ('depo')	Yes	Yes	No		Negative						Very					Very	Not sure		For a health worker to take a sample	Normal	NEGATIVE	negative	NEGATIVE	negative
BE178	55	Std 4 Grade 6	No				800	Never	No	15	3	No	No method was used to prevent pregnancy	No	Yes	Yes	1	Negative						Very					Very	Yes		For a health worker to take a sample	Normal	NEGATIVE	negative	NEGATIVE	negative
BE179	46	Std 9 Grade 11	No				7500	Never	No	19	3	Yes	Condoms	Yes	Yes	No		Negative						Very						Not sure		For a health worker to take a sample	Normal	NEGATIVE	negative	NEGATIVE	negative
BE180	34	Std 10 Grade 12	No				400	Never	No	23	5	No	No method was used to prevent pregnancy	No	Yes	No		Positive	Yes	Very									Very	Yes		For a health worker to take a sample	Normal	NEGATIVE	negative	NEGATIVE	negative
BE181	45	Std 10 Grade 12	No				3400	Never	No	22	2	Yes	Condoms	Yes	Yes	Yes	1	Negative		Moderately					Very					Yes		For a health worker to take a sample	Normal	NEGATIVE	negative	NEGATIVE	negative
BE182	53	Std 7 Grade 9	No				0	Never	No	21	2	No	No method was used to prevent pregnancy	No	Yes	Yes	2	Positive	Yes		Very					Very				Yes		For a health worker to take a sample	Normal	NEGATIVE	negative	NEGATIVE	negative
BE183	34	Std 9 Grade 11	No				3000	Never	No	16	4	No	No method was used to prevent pregnancy	No	Yes	No		Negative						Very	Very					Yes		For a health worker to take a sample	Normal	NEGATIVE	negative	NEGATIVE	negative
BE184	40	Std 8 Grade 10	No				1600	Never	No	18	1	No	No method was used to prevent pregnancy	Yes	Yes	No		Positive	Yes					Very					Very	Not sure		For a health worker to take a sample	Normal	NEGATIVE	negative	16	positive
BE185	40	Std 10 Grade 12	No				1200	Never	No	19	4	No	No method was used to prevent pregnancy	No	Yes	Yes	1	Positive	Yes					Very					Very	Yes		For a health worker to take a sample	Normal	NEGATIVE	negative	NEGATIVE	negative
BE186	52	Sub A Grade 1	No				7000	Never	No	23	3	No	No method was used to prevent pregnancy	No	No	Yes	1	Negative		Moderately					Moderately					Yes		For a health worker to take a sample	Normal	NEGATIVE	negative	NEGATIVE	negative
BE187	30	Std 10 Grade 12	No				3000	Never	No	16	3	No	No method was used to prevent pregnancy	No	No	No		Positive	Yes			Very					Moderately			Not sure		For a health worker to take a sample	Normal	NEGATIVE	negative	33/52/58	positive
BE188	40	Std 7 Grade 9	No				800	Never	No	16	2	No	Condoms	Yes	Yes	No		Negative						Very					Very	Yes		To take a sample myself	Normal	16	postive	16	positive
BE189	47	Std 9 Grade 11	Yes			ABET, 2 years	2000	Ex-smoker	No	16	3	No	No method was used to prevent pregnancy	No	Yes	No		Positive	No					Very			Very			Not sure		For a health worker to take a sample	Abnormal	35	postive	35	positive
BE190	32	Std 7 Grade 9	Yes			Company mechanics, 2 years	4000	Never	No	20	4	Yes	Condoms	Yes	Yes	No		Negative						Very					Very	Yes		For a health worker to take a sample	Abnormal	NEGATIVE	negative	NEGATIVE	negative
BE191	51	Std 10 Grade 12	No				1000	Never	No	18	3	No	Condoms	No	Yes	Yes	1	Positive	Yes					Very					Very	Yes		For a health worker to take a sample	Normal	NEGATIVE	negative	NEGATIVE	negative
BE192	68	Std 2 Grade 4	No				1600	Never	No	15	1	Yes	Tubal ligation	No	Yes	Yes	1	Negative		Very					Very					Not sure		For a health worker to take a sample	Normal	NEGATIVE	negative	NEGATIVE	negative
BE193	33	Std 10 Grade 12	No				3000	Never	No	18	4	No	3-month injectable ('depo')	Yes	Yes	No		Negative						Very					Very	Yes		For a health worker to take a sample	Normal	NEGATIVE	negative	NEGATIVE	negative
BE194	52	Std 10 Grade 12	No				1600	Never	No	20	2	No	3-month injectable ('depo')	No	Yes	Yes	6	Negative						Very					Very	Yes		For a health worker to take a sample	Abnormal	NEGATIVE	negative	NEGATIVE	negative
BE195	41	Sub B Grade 2	No				1200	Never	No	18	3	Yes	3-month injectable ('depo')	No	Yes	Yes	5	Negative				Slightly				Very				Not sure		For a health worker to take a sample	Normal	NEGATIVE	negative	NEGATIVE	negative
BE196	38	Std 9 Grade 11	No				5000	Never	No	22	7	No	No method was used to prevent pregnancy	No	No	Yes	1	Negative			Very					Moderately				Yes		For a health worker to take a sample	Normal	NEGATIVE	negative	NEGATIVE	negative
BE197	40	Std 7 Grade 9	No				0	Ex-smoker	No	20	2	No	No method was used to prevent pregnancy	No	No	No		Negative			Very								Very	Yes		For a health worker to take a sample	Normal	NEGATIVE	negative	NEGATIVE	negative
BE198	58	Std 10 Grade 12	No				1600	Never	No	20	4	Yes	Condoms	Yes	Yes	No		Negative						Very					Very	Not sure		For a health worker to take a sample	Normal	NEGATIVE	negative	NEGATIVE	negative
BE199	40	Std 9 Grade 11	No				500	Never	No	18	4	No	3-month injectable ('depo')	Yes	Yes	No		Positive	Yes					Very					Very	Yes		For a health worker to take a sample	Abnormal	35	postive	35, 59	positive
BE200	39	Std 10 Grade 12	No				800	Never	No	21	3	No	Tubal ligation	No	Yes	Yes	2	Positive	Yes		Very					Moderately				Yes		For a health worker to take a sample	Abnormal	33/52/58	postive	33/52/58	positive
BE201	55	Std 4 Grade 6	No				1600	Ex-smoker	No	17	1	No	No method was used to prevent pregnancy	No	Yes	No		Negative						Very					Very	Not sure		For a health worker to take a sample	Normal	33/52/58	postive	NEGATIVE	negative
BE202	46	Std 9 Grade 11	No				1500	Never	No	18	10	No	3-month injectable ('depo')	Yes	Yes	No		Positive	Yes					Very					Very	Yes		For a health worker to take a sample	Normal	NEGATIVE	negative	NEGATIVE	negative
BE203	55	Sub B Grade 2	No				600	Never	No	22	1	No	No method was used to prevent pregnancy	No	Yes	No		Negative						Very					Very	Yes		For a health worker to take a sample	Normal	NEGATIVE	negative	NEGATIVE	negative
BE204	45	Std 9 Grade 11	No				1800	Never	No	18	4	No	Tubal ligation	No	Yes	No		Positive	Yes					Very					Very	Not sure		For a health worker to take a sample	Normal	NEGATIVE	negative	NEGATIVE	negative
BE205	32	Std 9 Grade 11	No				2400	Never	No	15	7	No	3-month injectable ('depo')	Yes	Yes	No		Positive	Yes					Very					Very	Yes		For a health worker to take a sample	Normal	39	postive	39, 59	positive
BE206	73	Sub A Grade 1	No				2200	Never	No	22	2	No	No method was used to prevent pregnancy	No	Yes	No		Negative						Very					Very	Yes		For a health worker to take a sample	Normal	NEGATIVE	negative	NEGATIVE	negative
BE207	51	Std 9 Grade 11	No				7500	Never	No	17	3	No	No method was used to prevent pregnancy	No	Yes	No		Negative						Very					Very	Not sure		For a health worker to take a sample	Normal	NEGATIVE	negative	NEGATIVE	negative
BE208	37	Std 9 Grade 11	No				1000	Current-smoker	No	17	4	No	No method was used to prevent pregnancy	No	Yes	No		Positive	Yes					Very					Very	Yes		For a health worker to take a sample	Normal	NEGATIVE	negative	NEGATIVE	negative
BE209	59	Did not attend school at all	No				800	Never	No	18	3	No	No method was used to prevent pregnancy	No	Yes	No		Negative			Very					Very				Yes		For a health worker to take a sample	Normal	51	postive	51	positive
BE210	44	Std 6 Grade 8	No				400	Never	No	16	2	Yes	Condoms	Yes	Yes	Yes	1	Positive	Yes										Very			For a health worker to take a sample	Normal	16	postive	16, 33/52/58	positive
BE211	36	Std 4 Grade 6	No					Never	Yes	25	2	Yes	3-month injectable ('depo')	Yes	Yes	No		Positive	Yes					Very					Very	Yes		For a health worker to take a sample	Normal	NEGATIVE	negative	NEGATIVE	negative
BE212	38	Std 6 Grade 8	No				800	Never	No	17	2	No	Tubal ligation	No	Yes	No		Negative				Slightly					Slightly			Yes		For a health worker to take a sample	Normal	16	postive	16	positive
BE213	45	Std 4 Grade 6	No				2800	Never	No	16	2	Yes	Condoms	Yes	Yes	No		Positive	Yes	Very					Very					Not sure		For a health worker to take a sample	Normal	NEGATIVE	negative	NEGATIVE	negative
BE214	52	Std 6 Grade 8	No				1200	Never	No	20	2	No	No method was used to prevent pregnancy	No	Yes	Yes	1	Negative		Moderately					Moderately					Not sure		For a health worker to take a sample	Normal	NEGATIVE	negative	NEGATIVE	negative
BE215	35	Std 10 Grade 12	No				2400	Never	No	21	4	No	3-month injectable ('depo')	Yes	Yes	Yes	2	Positive	Yes		Very								Very	Yes		To take a sample myself	Normal	NEGATIVE	negative	NEGATIVE	negative
BE216	45	Std 5 Grade 7	No				400	Never	No	18	2	No	Tubal ligation	No	Yes	No		Negative		Moderately					Moderately					Not sure		For a health worker to take a sample	Normal	NEGATIVE	negative	NEGATIVE	negative
BE217	51	Std 10 Grade 12	No				200	Never	No	27	2	Yes	Condoms	No	Yes	Yes	2	Positive	Yes	Very					Very					Yes		For a health worker to take a sample	Normal	NEGATIVE	negative	NEGATIVE	negative
BE218	58	Std 4 Grade 6	No				1500	Never	No	16	2	No	No method was used to prevent pregnancy	No	Yes	No		Negative						Very					Very	Yes		For a health worker to take a sample	Normal	NEGATIVE	negative	NEGATIVE	negative
BE219	64	Std 10 Grade 12	Yes		4		15000	Never	No	22	4	No	No method was used to prevent pregnancy	No	Yes	No		Negative						Very					Very	Yes		For a health worker to take a sample	Normal	NEGATIVE	negative	NEGATIVE	negative
BE220	36	Std 8 Grade 10	No				800	Never	No	18	3	No	3-month injectable ('depo')	Yes	Yes	Yes	1	Positive	Yes	Moderately					Slightly					Yes		For a health worker to take a sample	Normal	16, 35	postive	16, 35	positive
BE221	44	Std 8 Grade 10	No				700	Never	No	18	4	No	3-month injectable ('depo')	Yes	Yes	No		Negative			Very					Very				Yes		For a health worker to take a sample	Normal	NEGATIVE	negative	NEGATIVE	negative
BE222	33	Std 8 Grade 10	No				600	Current-smoker	Yes	21	3	No	2-month injectable ('nuristerate')	Yes	Yes	No		Positive	Yes														Normal	NEGATIVE	negative	NEGATIVE	negative
BE223	54	Std 10 Grade 12	Yes		1		1500	Never	No	17	3	No	No method was used to prevent pregnancy	No	Yes	No		Negative						Moderately					Moderately	Not sure		For a health worker to take a sample	Normal	NEGATIVE	negative	NEGATIVE	negative
BE224	30	Std 5 Grade 7	No				1600	Never	Yes	14	7	No	3-month injectable ('depo')	Yes	Yes	No		Positive	Yes	Moderately					Moderately					Not sure		For a health worker to take a sample	Normal	NEGATIVE	negative	NEGATIVE	negative
BE225	30	Std 10 Grade 12	Yes	3			2500	Never	No	18	4	Yes	Condoms	Yes	Yes	No		Positive	Yes					Very					Very	Yes		For a health worker to take a sample	Normal	NEGATIVE	negative	NEGATIVE	negative
BE226	49	Std 6 Grade 8	No				2000	Never	No	18	3	No	Tubal ligation	No	Yes	Yes	1	Negative						Moderately					Moderately	Not sure		For a health worker to take a sample	Normal	NEGATIVE	negative	NEGATIVE	negative
BE227	38	Std 9 Grade 11	No				1500	Never	No	21	2	No	3-month injectable ('depo')	Yes	Yes	Yes	3	Positive	Yes	Moderately					Moderately					Not sure		For a health worker to take a sample	Normal	NEGATIVE	negative	NEGATIVE	negative
BE228	52	Std 6 Grade 8	No				1680	Never	No	14	1	No	Tubal ligation	No	Yes	No		Negative						Very					Very				Normal	NEGATIVE	negative	NEGATIVE	negative
BE229	82	Std 6 Grade 8	No				1600	Never	No	23	1	No	No method was used to prevent pregnancy	No	Yes	No		Negative						Moderately					Moderately	Not sure		For a health worker to take a sample	Normal	NEGATIVE	negative	NEGATIVE	negative
BE230	51	Std 9 Grade 11	No				3500	Never	No	18	3	No	No method was used to prevent pregnancy	No	Yes	Yes	1	Negative		Very					Very					Not sure		For a health worker to take a sample	Normal	NEGATIVE	negative	NEGATIVE	negative
BE231	64	Std 6 Grade 8	No				1600	Never	No	15	1	No	No method was used to prevent pregnancy	No	Yes	No		Negative		Very					Very					Not sure		For a health worker to take a sample	Normal	33/52/58	postive	33/52/58	positive
BE232	33	Std 10 Grade 12	Yes			computer	2500	Never	No	18	4	No	No method was used to prevent pregnancy	No	Yes	Yes	1	Positive	Yes					Very					Very	Yes		For a health worker to take a sample	Normal	NEGATIVE	negative	NEGATIVE	negative
BE233	42	Std 9 Grade 11	No				400	Never	No	16	8	Yes	Condoms	Yes	Yes	No		Positive	Yes					Very					Very	Yes		For a health worker to take a sample	Abnormal	16, 18/45, 33/52/58, 35	postive	16, 33/52/58, 35	positive
BE234	32	Std 9 Grade 11	No				800	Never	No	15	2	Yes	Condoms	Yes	Yes	Yes	1	Positive	Yes					Very					Very	Yes		For a health worker to take a sample	Normal	NEGATIVE	negative	NEGATIVE	negative
BE235	47	Std 9 Grade 11	No				3500	Never	No	19	4	No	2-month injectable ('nuristerate')	Yes	Yes	No		Negative						Very					Very	Yes		For a health worker to take a sample	Normal	33/52/58, 56	postive	56	positive
BE236	34	Std 9 Grade 11	No				3000	Never	No	17	3	Yes	3-month injectable ('depo')	Yes	Yes	Yes	2	Positive	Yes					Very					Very	Yes		For a health worker to take a sample	Normal	35	postive	35	positive
BE237	38	Std 10 Grade 12	Yes	3			6500	Never	No	17	2	Yes	Condoms	Yes	Yes	Yes	1	Positive	Yes					Very					Very	Yes		For a health worker to take a sample	Normal	NEGATIVE	negative	NEGATIVE	negative
BE238	64	Std 8 Grade 10	No				2300	Never	No	19	2	No	No method was used to prevent pregnancy	No	Yes	Yes	1	Negative		Moderately					Moderately					Yes		For a health worker to take a sample	Normal	NEGATIVE	negative	18/45	positive
BE239	48	Std 7 Grade 9	No				1500	Never	No	17	2	Yes	Condoms	Yes	Yes	Yes	1	Positive	Yes					Very					Very	Yes		For a health worker to take a sample	Normal	NEGATIVE	negative	NEGATIVE	negative
BE240	50	Std 7 Grade 9	No				1700	Never	No	16	3	Yes	Condoms	No	Yes	Yes	1	Positive	Yes	Very					Very					Not sure		For a health worker to take a sample	Normal	NEGATIVE	negative	51	positive
BE241	32	Std 4 Grade 6	No				920	Never	No	25	3	No	3-month injectable ('depo')	Yes	Yes	No		Positive	Yes					Very					Very	Yes		For a health worker to take a sample	Normal	NEGATIVE	negative	NEGATIVE	negative
BE242	49	Std 8 Grade 10	No				1400	Never	No	17	4	No	No method was used to prevent pregnancy	No	Yes	No		Negative						Very					Very	Yes		For a health worker to take a sample	Normal	18/45	postive	18/45, 35, 51	positive
BE244	39	Std 10 Grade 12	No				3000	Never	No	17	2	Yes	Condoms	Yes	Yes	Yes	1	Negative			Very					Very				Yes		For a health worker to take a sample	Normal	NEGATIVE	negative	NEGATIVE	negative
BE245	39	Std 9 Grade 11	No				1600	Never	No	19	3	Yes	2-month injectable ('nuristerate')	Yes	Yes	Yes	1	Negative						Very		Very				Yes		For a health worker to take a sample	Normal	NEGATIVE	negative	NEGATIVE	negative
BE246	44	Std 10 Grade 12	Yes	1			10000	Never	No	21	1	No	No method was used to prevent pregnancy	No	Yes	Yes	1	Negative						Very					Very			For a health worker to take a sample	Normal	NEGATIVE	negative	31	positive
BE247	58	Std 7 Grade 9	No				700	Never	No	19	1	No	No method was used to prevent pregnancy	No	Yes	Yes	1	Negative		Slightly					Slightly					Not sure		For a health worker to take a sample	Normal	NEGATIVE	negative	35, 59	positive
BE248	54	Std 7 Grade 9	No				1500	Never	No	19	2	No	No method was used to prevent pregnancy	No	Yes	Yes	1	Negative			Very					Very				Yes		For a health worker to take a sample	Normal	NEGATIVE	negative	NEGATIVE	negative
BE249	65	Std 6 Grade 8	No				1500	Never	No	16	1	No	No method was used to prevent pregnancy	No	Yes	Yes	1	Negative						Moderately					Moderately	Not sure		For a health worker to take a sample	Normal	NEGATIVE	negative	NEGATIVE	negative
BE250	52	Std 8 Grade 10	No				380	Ex-smoker	Yes	17	2	No	Birth control pills	No	Yes	Yes	1	Negative		Very						Very				Yes		For a health worker to take a sample	Normal	NEGATIVE	negative	NEGATIVE	negative
BE251	57	Std 5 Grade 7	No				1200	Never	No	18	1	No	No method was used to prevent pregnancy	No	Yes	No		Negative						Very					Very	Yes		For a health worker to take a sample	Normal	NEGATIVE	negative	NEGATIVE	negative
BE252	64	Did not attend school at all	No				700	Never	No	18	1	No	No method was used to prevent pregnancy	No	Yes	No		Negative						Very					Very	Yes		For a health worker to take a sample	Normal	NEGATIVE	negative	NEGATIVE	negative
BE253	43	Std 3 Grade 5	No				2000	Never	No	15	3	Yes	Condoms	Yes	Yes	No		Negative						Very					Very			For a health worker to take a sample	Normal	35	postive	35	positive
BE254	32	Std 10 Grade 12	Yes				6500	Never	No	19	5	Yes	Condoms	Yes	Yes	Yes	1	Negative						Very					Very	Yes		For a health worker to take a sample	Abnormal	18/45, 59	postive	18/45, 59	positive
BE255	48	Std 5 Grade 7	No				800	Never	No	16	1	No	No method was used to prevent pregnancy	No	Yes	Yes	1	Negative						Very					Very	Yes		For a health worker to take a sample	Normal	NEGATIVE	negative	NEGATIVE	negative
BE256	41	Std 8 Grade 10	No				1500	Never	No	19	2	No	Condoms	Yes	Yes	Yes	1	Positive	Yes					Very					Very	Yes		For a health worker to take a sample	Normal	56	postive	56	positive
BE257	40	Sub B Grade 2	No				1600	Never	No	16	2	No	No method was used to prevent pregnancy	No	Yes	Yes	1	Negative		Very					Very					Not sure		For a health worker to take a sample	Normal	16, 39	postive	16, 39	positive
BE258	45	Std 8 Grade 10	No				1600	Never	No	25	3	No	2-month injectable ('nuristerate')	Yes	Yes	No		Negative						Very					Very	Yes		For a health worker to take a sample	Normal	NEGATIVE	negative	NEGATIVE	negative
BE259	53	Std 7 Grade 9	No				800	Never	No	18	2	No	No method was used to prevent pregnancy	No	Yes	No		Negative						Moderately					Moderately	Not sure		For a health worker to take a sample	Normal	NEGATIVE	negative	NEGATIVE	negative
BE260	54	Std 3 Grade 5	No				0	Never	No	23	1	No	No method was used to prevent pregnancy	No	Yes	Yes	1	Negative						Moderately					Moderately	Yes		For a health worker to take a sample	Abnormal	16	postive	16	positive
BE261	37	Std 7 Grade 9	No				800	Never	No	16	3	No	3-month injectable ('depo')	Yes	Yes	No		Positive	Yes					Very					Very	Yes		For a health worker to take a sample	Normal	NEGATIVE	negative	NEGATIVE	negative
BE262	67	Std 2 Grade 4	No				1950	Never	No	16	1	No	No method was used to prevent pregnancy	No	Yes	Yes	1	Negative						Very					Very	Yes		For a health worker to take a sample	Normal	35, 56	postive	35	positive
BE264	38	Std 5 Grade 7	No				2140	Never	No	16	1	No	Tubal ligation	Yes	Yes	Yes	1	Positive	Yes	Slightly						Very				Yes		For a health worker to take a sample	Normal	NEGATIVE	negative	35	positive
BE265	61	Std 10 Grade 12	Yes		8		21000	Never	No	23	2	No	Tubal ligation	No	Yes	Yes	5	Negative						Very					Very	Yes		For a health worker to take a sample	Normal	NEGATIVE	negative	NEGATIVE	negative
BE266	64	Std 6 Grade 8	No				6000	Never	No	19	4	No	No method was used to prevent pregnancy	No	Yes	No		Negative						Very					Very	Yes		For a health worker to take a sample	Normal	NEGATIVE	negative	51	positive
BE267	56	Std 5 Grade 7	No				0	Never	No	19	2	No	No method was used to prevent pregnancy	No	Yes	Yes	2	Negative		Very					Very					Not sure		For a health worker to take a sample	Normal	NEGATIVE	negative	NEGATIVE	negative
BE268	58	Std 1 Grade 3	No				400	Never	No	15	1	No	No method was used to prevent pregnancy	No	Yes	Yes	1	Negative			Very					Very				Yes		For a health worker to take a sample	Normal	NEGATIVE	negative	NEGATIVE	negative
BE269	34	Std 9 Grade 11	No				1000	Current-smoker	Yes	25	5	No	No method was used to prevent pregnancy	No	Yes	No		Negative			Very					Very				Yes		For a health worker to take a sample	Normal	NEGATIVE	negative	NEGATIVE	negative
BE270	49	Std 6 Grade 8	No				1600	Never	No	18	1	No	Birth control pills	No	Yes	No		Negative						Very					Very	Yes		For a health worker to take a sample	Normal	NEGATIVE	negative	39	positive
BE271	41	Std 5 Grade 7	No				2400	Never	No		4	No	No method was used to prevent pregnancy	No	Yes	No		Positive	Yes					Very					Very	Yes		For a health worker to take a sample	Abnormal	16, 33/52/58, 59	postive	16, 18/45, 33/52/58, 35, 59	positive
BE272	46	Std 4 Grade 6	No				500	Never	No	17	1	No	No method was used to prevent pregnancy	No	Yes	No		Negative						Very					Very	Yes		For a health worker to take a sample	Abnormal	NEGATIVE	negative	NEGATIVE	negative
BE273	60	Sub A Grade 1	No				1600	Never	No	17	2	No	No method was used to prevent pregnancy	No	Yes	No		Negative				Very					Very			Yes		For a health worker to take a sample	Normal	NEGATIVE	negative	NEGATIVE	negative
BE274	60	Std 2 Grade 4	No				1600	Never	No	18	1	No	No method was used to prevent pregnancy	No	Yes	Yes	1	Negative			Very					Very				Yes		For a health worker to take a sample	Normal	35	postive	35	positive
BE275	62	Std 8 Grade 10	No				1600	Never	No	17	3	No	No method was used to prevent pregnancy	No	Yes	Yes	2	Negative				Slightly					Slightly			Yes		For a health worker to take a sample	Normal	16	postive	NEGATIVE	negative
BE276	70	Did not attend school at all	No				1600	Never	No	17	1	No	No method was used to prevent pregnancy	No	Yes	No		Negative						Very					Very	Yes		For a health worker to take a sample	Normal	NEGATIVE	negative	NEGATIVE	negative
BE277	68	Sub A Grade 1	No				1700	Never	No	25	4	No	No method was used to prevent pregnancy	No	Yes	Yes	1	Negative						Very					Very	Yes		For a health worker to take a sample	Normal	NEGATIVE	negative	NEGATIVE	negative
BE278	51	Std 5 Grade 7	No				1680	Never	No	16	2	No	No method was used to prevent pregnancy	No	Yes	No		Negative		Very					Very					Not sure		For a health worker to take a sample	Normal	NEGATIVE	negative	NEGATIVE	negative
BE280	51	Sub A Grade 1	No				0	Current-smoker	No	15	1	No	No method was used to prevent pregnancy	No	Yes	No		Negative						Very					Very	Yes		For a health worker to take a sample	Normal	56	postive	56	positive
BE281	54	Std 6 Grade 8	No				500	Never	No	20	4	No	Condoms	Yes	Yes	Yes	1	Positive	Yes	Moderately					Moderately					Not sure		For a health worker to take a sample	Normal	16	postive	16, 51	positive
BE282	36	Std 10 Grade 12	Yes	2			5000	Never	No	18	3	No	No method was used to prevent pregnancy	No	Yes	No		Positive	Yes					Very					Very	Yes		For a health worker to take a sample	Normal	NEGATIVE	negative	18/45	positive
BE283	63	Std 10 Grade 12	Yes	3			35000	Never	No	18	3	No	No method was used to prevent pregnancy	No	Yes	No		Negative			Slightly					Slightly				Yes		For a health worker to take a sample	Normal	NEGATIVE	negative	NEGATIVE	negative
BE284	32	Did not attend school at all	No				100	Never	No	20	2	No	No method was used to prevent pregnancy	No	Yes	No		Negative		Very					Very					Not sure		For a health worker to take a sample	Normal	NEGATIVE	negative	NEGATIVE	negative
BE285	32	Std 10 Grade 12	No				750	Never	No	15	2	No	3-month injectable ('depo')	Yes	Yes	No		Positive	Yes					Very					Very	Yes		For a health worker to take a sample	Normal	NEGATIVE	negative	NEGATIVE	negative
BE286	40	Std 9 Grade 11	No				800	Never	No	28	1	No	3-month injectable ('depo')	Yes	Yes	Yes	1	Positive	Yes					Very					Very	Yes		For a health worker to take a sample	Normal	18/45	postive	18/45	positive
BE287	38	Std 10 Grade 12	No				3000	Never	No	18	3	No	Birth control pills	Yes	Yes	Yes	1	Positive	Yes					Very					Very	Yes		For a health worker to take a sample	Normal	31	postive	31	positive
BE288	50	Std 8 Grade 10	No				400	Never	No	16	5	No	No method was used to prevent pregnancy	No	Yes	No		Negative						Very					Very	Yes		For a health worker to take a sample	Normal	NEGATIVE	negative	NEGATIVE	negative
BE289	38	Std 8 Grade 10	No				1000	Never	No	16	3	No	3-month injectable ('depo')	Yes	Yes	No		Positive	Yes		Very					Very				Yes		For a health worker to take a sample	Normal	NEGATIVE	negative	NEGATIVE	negative
BE290	32	Std 8 Grade 10	No				1200	Never	No	21	3	No	3-month injectable ('depo')	Yes	Yes	No		Negative						Very					Very	Yes		For a health worker to take a sample	Normal	NEGATIVE	negative	NEGATIVE	negative
BE291	35	Std 10 Grade 12	Yes		1		1000	Never	No	20	3	Yes	Condoms	Yes	Yes	Yes	1	Positive	Yes					Very					Very	Yes		For a health worker to take a sample	Normal	31	postive	31, 51	positive
BE292	47	Std 2 Grade 4	No				2200	Never	No	16	2	No	Condoms	Yes	Yes	No		Negative						Very						Yes		For a health worker to take a sample	Normal	NEGATIVE	negative	NEGATIVE	negative
BE293	34	Std 9 Grade 11	No				400	Never	Yes	17	3	No	No method was used to prevent pregnancy	No	Yes	Yes	1	Positive	Yes					Very					Very	Yes		For a health worker to take a sample	Normal	NEGATIVE	negative	NEGATIVE	negative
BE294	38	Std 10 Grade 12	No				800	Never	No	18	2	No	No method was used to prevent pregnancy	No	Yes	Yes	1	Positive	Yes					Very					Very	Yes		For a health worker to take a sample	Normal	NEGATIVE	negative	NEGATIVE	negative
BE295	34	Std 6 Grade 8	No				1200	Never	No	15	1	No	3-month injectable ('depo')	Yes	Yes	Yes	1	Negative						Very					Very	Yes		For a health worker to take a sample	Normal	31	postive	31	positive
BE296	42	Std 10 Grade 12	Yes	3			6500	Never	Yes	17	4	No	An intrauterine device (such as Mirena or ParaGard) or implant (such as Implanon or Nexplanon)	Yes	Yes	Yes	1	Negative						Very					Very	Yes		For a health worker to take a sample	Normal	NEGATIVE	negative	NEGATIVE	negative
BE297	58	Std 10 Grade 12	Yes		1		0	Never	No	17	2	No	No method was used to prevent pregnancy	No	Yes	Yes	8	Negative						Very					Very	Yes		For a health worker to take a sample	Normal	NEGATIVE	negative	NEGATIVE	negative
BE298	56	Std 4 Grade 6	No				800	Never	No	17	1	No	No method was used to prevent pregnancy	No	Yes	No		Negative						Very					Very	Yes		For a health worker to take a sample	Normal	NEGATIVE	negative	NEGATIVE	negative
BE299	46	Std 10 Grade 12	No				1200	Never	No	18	2	No	No method was used to prevent pregnancy	No	Yes	Yes	1	Negative						Very					Very	Yes		For a health worker to take a sample	Normal	16	postive	NEGATIVE	negative
BE300	31	Std 8 Grade 10	No				700	Never	Yes	19	5	Yes	Condoms	Yes	Yes	No		Positive	Yes					Very					Very	Yes		For a health worker to take a sample	Normal	NEGATIVE	negative	NEGATIVE	negative
BE301	40	Std 9 Grade 11	No				1200	Never	No	21	3	No	No method was used to prevent pregnancy	No	Yes	Yes	1	Negative		Very					Very					Not sure		To take a sample myself	Normal	NEGATIVE	negative	NEGATIVE	negative
BE302	35	Std 9 Grade 11	No				1300	Never	No	21	2	No	No method was used to prevent pregnancy	No	Yes	No		Negative		Moderately					Moderately					Yes		For a health worker to take a sample	Normal	NEGATIVE	negative	NEGATIVE	negative
BE303	54	Std 5 Grade 7	No				690	Never	No	15	2	No	No method was used to prevent pregnancy	No	Yes	Yes	1	Negative						Very					Very	Yes		For a health worker to take a sample	Normal	NEGATIVE	negative	NEGATIVE	negative
BE304	42	Std 7 Grade 9	No				700	Never	No	16	1	No	No method was used to prevent pregnancy	No	Yes	No		Negative						Very					Very	Yes		For a health worker to take a sample	Normal	NEGATIVE	negative	51	positive
BE305	71	Did not attend school at all	No				1600	Never	No	20	1	No	No method was used to prevent pregnancy	No	Yes	No		Negative						Moderately					Moderately	Not sure		For a health worker to take a sample	Normal	NEGATIVE	negative	NEGATIVE	negative
BE306	49	Std 4 Grade 6	No				1200	Never	No	16	1	Yes	Condoms	Yes	Yes	No		Negative						Very					Very	Not sure		For a health worker to take a sample	Normal	NEGATIVE	negative	NEGATIVE	negative
BE307	56	Std 5 Grade 7	No				400	Never	No	16	2	No	No method was used to prevent pregnancy	No	Yes	No		Negative						Moderately					Moderately	Not sure		For a health worker to take a sample	Normal	NEGATIVE	negative	NEGATIVE	negative
BE308	51	Std 5 Grade 7	No				1300	Never	No	18	3	No		No	Yes	Yes	1	Negative						Very					Very	Yes		For a health worker to take a sample	Normal	33/52/58	postive	NEGATIVE	negative
BE309	54	Did not attend school at all	No				400	Ex-smoker	Yes	18	2	No	3-month injectable ('depo')	Yes	Yes	No		Positive	Yes	Moderately					Moderately					Not sure		For a health worker to take a sample	Normal	NEGATIVE	negative	NEGATIVE	negative
BE310	68	Did not attend school at all	No				1600	Never	No	16	1	No	No method was used to prevent pregnancy	No	Yes	No		Negative		Slightly					Slightly					Yes		For a health worker to take a sample	Normal	NEGATIVE	negative	NEGATIVE	negative
BE311	37	Std 5 Grade 7	No				800	Never	No	18	1	No	No method was used to prevent pregnancy	No	Yes	No		Negative						Very					Very	Yes		For a health worker to take a sample	Normal	NEGATIVE	negative	NEGATIVE	negative
BE312	62	Std 5 Grade 7	No				1600	Never	No	16	1	No	No method was used to prevent pregnancy	No	Yes	Yes	1	Negative						Very					Very	Yes		For a health worker to take a sample	Normal	NEGATIVE	negative	NEGATIVE	negative
BE313	55	Std 9 Grade 11	No				1200	Never	No	20	3	No	No method was used to prevent pregnancy	No	Yes	No		Negative						Very					Very	Yes		For a health worker to take a sample	Normal	NEGATIVE	negative	NEGATIVE	negative
BE314	55	Std 10 Grade 12	No				0	Never	No	21	1	No	No method was used to prevent pregnancy	No	Yes	Yes	1	Negative			Moderately					Moderately				Not sure		For a health worker to take a sample	Normal	NEGATIVE	negative	NEGATIVE	negative
BE315	64	Std 5 Grade 7	No				2650	Never	No	18	2	No	No method was used to prevent pregnancy	No	Yes	No		Negative						Very					Very	Yes		For a health worker to take a sample	Normal	NEGATIVE	negative	NEGATIVE	negative
BE316	58	Std 7 Grade 9	No				0	Never	No	18	2	No	No method was used to prevent pregnancy	No	Yes	Yes	1	Positive	Yes					Very					Very	Yes		For a health worker to take a sample	Normal	33/52/58	postive	33/52/58	positive
BE317	43	Std 10 Grade 12	Yes			Computer, 1 year.	800	Never	No	21	3	No	No method was used to prevent pregnancy	No	Yes	No		Negative						Very					Very	Yes		For a health worker to take a sample	Normal	NEGATIVE	negative	NEGATIVE	negative
BE318	38	Std 9 Grade 11	No				400	Never	No	16	3	No	3-month injectable ('depo')	Yes	Yes	No		Positive	Yes					Very					Very	Not sure		For a health worker to take a sample	Normal	33/52/58	postive	33/52/58	positive
BE319	46	Std 5 Grade 7	No				2000	Never	No	13	3	Yes	Condoms	Yes	Yes	No		Positive	Yes	Moderately					Moderately					Not sure		For a health worker to take a sample	Normal	33/52/58	postive	33/52/58	positive
BE320	63	Did not attend school at all	No				1400	Current-smoker	Yes	20	2	No	No method was used to prevent pregnancy	No	Yes	Yes	1	Negative						Very						Yes		For a health worker to take a sample	Normal	33/52/58	postive	NEGATIVE	negative
BE321	42	Std 9 Grade 11	No				0	Never	No	21	6	No	No method was used to prevent pregnancy	No	No	Yes	1	Positive	Yes					Very					Very	Yes		For a health worker to take a sample	Normal	NEGATIVE	negative	33/52/58	positive
BE322	78	Did not attend school at all	No				1600	Never	Yes	20	1	No	No method was used to prevent pregnancy	No	Yes	No		Negative						Very					Very	Yes		For a health worker to take a sample	Normal	NEGATIVE	negative	NEGATIVE	negative
BE323	53	Sub A Grade 1	No				1200	Never	No	16	1	No	No method was used to prevent pregnancy	No	Yes	No		Negative						Very					Very	Yes		For a health worker to take a sample	Normal	NEGATIVE	negative	NEGATIVE	negative
BE324	31	Std 8 Grade 10	No				5000	Never	No	17	1	No	Condoms	Yes	Yes	No		Positive	Yes	Very					Very					Not sure		For a health worker to take a sample	Normal	NEGATIVE	negative	NEGATIVE	negative
BE325	55	Std 6 Grade 8	No				1000	Never	No	18	2	No	No method was used to prevent pregnancy		Yes	No		Negative						Very					Very	Yes		For a health worker to take a sample	Normal	NEGATIVE	negative	NEGATIVE	negative
BE326	30	Std 7 Grade 9	No				800	Never	No	17	6	Yes	Condoms	Yes	Yes	No		Positive	Yes		Very					Very				Yes		For a health worker to take a sample	Abnormal	35	postive	35, 51	positive
BE327	59	Std 8 Grade 10	No				1800	Never	No	18	2	No	No method was used to prevent pregnancy	No	Yes	Yes	1	Positive	Yes					Very					Very	Yes		For a health worker to take a sample	Abnormal	33/52/58	postive	33/52/58	positive
BE328	63	Std 10 Grade 12	Yes	3			0	Never	No	21	4	No	No method was used to prevent pregnancy	No	Yes	Yes	1	Negative						Very					Very	Not sure		For a health worker to take a sample	Normal	NEGATIVE	negative	NEGATIVE	negative
BE329	52	Std 4 Grade 6	No				400	Never	No	19	2	No	No method was used to prevent pregnancy	No	Yes	No		Positive	Yes	Moderately					Moderately					Not sure		For a health worker to take a sample	Abnormal	35	postive	NEGATIVE	negative
BE330	46	Std 7 Grade 9	No				1500	Never	No	16	1	No	3-month injectable ('depo')	Yes	Yes	No		Positive	Yes		Very					Very				Yes		For a health worker to take a sample	Normal	NEGATIVE	negative	NEGATIVE	negative
BE331	40	Std 10 Grade 12	No				3400	Never	Yes	15	10	Yes	Condoms	Yes	Yes	No		Positive	Yes					Very					Very	Yes		For a health worker to take a sample	Normal	NEGATIVE	negative	NEGATIVE	negative
BE332	45	Std 9 Grade 11	No				1200	Never	No	20	2	No	No method was used to prevent pregnancy	No	Yes	Yes	1	Positive	Yes		Very					Very				Yes		For a health worker to take a sample	Normal	NEGATIVE	negative	NEGATIVE	negative
BE333	43	Std 8 Grade 10	No				1700	Never	No	20	3	No	No method was used to prevent pregnancy	No	Yes	No		Negative						Very					Very	Yes		For a health worker to take a sample	Normal	NEGATIVE	negative	NEGATIVE	negative
BE334	39	Std 9 Grade 11	No				1600	Never	Yes	14	3	No	No method was used to prevent pregnancy	No	Yes	No		Positive	Yes					Very					Very	Not sure		For a health worker to take a sample	Normal	NEGATIVE	negative	NEGATIVE	negative
BE335	98	Did not attend school at all	No				1600	Never	No	15	1	No	No method was used to prevent pregnancy	No	Yes	No		Negative		Moderately					Moderately					Not sure		For a health worker to take a sample	Normal	NEGATIVE	negative	NEGATIVE	negative
BE337	59	Std 6 Grade 8	No				0	Never	No	18	2	No	No method was used to prevent pregnancy	No	Yes	No		Negative						Very					Very	Yes		For a health worker to take a sample	Normal	NEGATIVE	negative	NEGATIVE	negative
BE338	64	Std 6 Grade 8	No				1600	Never	No	22	2	No	No method was used to prevent pregnancy	No	Yes	No		Negative						Very					Very	Not sure		For a health worker to take a sample	Normal	NEGATIVE	negative	NEGATIVE	negative
BE339	67	Did not attend school at all	No				1600	Ex-smoker	Yes	20	1	No	No method was used to prevent pregnancy	No	Yes	No		Positive	Yes	Moderately					Moderately					Not sure		For a health worker to take a sample	Normal	18/45, 51	postive	18/45, 51	positive
BE340	50	Std 1 Grade 3	No				1500	Never	Yes	17	4	Yes	Condoms	No	Yes	No		Negative						Very					Very	Yes		For a health worker to take a sample	Normal	NEGATIVE	negative	NEGATIVE	negative
BE341	43	Std 10 Grade 12	No				1600	Never	No	20	2	No	3-month injectable ('depo')	Yes	Yes	No		Negative		Moderately					Moderately					Not sure		For a health worker to take a sample	Normal	NEGATIVE	negative	NEGATIVE	negative
BE342	51	Std 7 Grade 9	No				0	Never	No	17	20	No	No method was used to prevent pregnancy	No	Yes	Yes	1	Positive	Yes					Very					Very	Yes		For a health worker to take a sample	Normal	NEGATIVE	negative	NEGATIVE	negative
BE343	58	Std 7 Grade 9	No				400	Never	No	17	6	Yes	No method was used to prevent pregnancy	No	Yes	Yes	3	Negative			Extremely					Extremely				Yes		For a health worker to take a sample	Normal	NEGATIVE	negative	NEGATIVE	negative
BE344	37	Std 6 Grade 8	No				1400	Never	No	18	2	Yes	Condoms	Yes	Yes	Yes	2	Positive	Yes		Very					Very				Yes			Normal	NEGATIVE	negative	NEGATIVE	negative
BE345	51	Std 2 Grade 4					1200	Never	No	16	1	No	No method was used to prevent pregnancy	No	Yes	Yes	1	Negative						Very					Very	Yes		For a health worker to take a sample	Normal	NEGATIVE	negative	18/45	positive
BE346	30	Std 10 Grade 12	Yes	4			600	Never	No	18	4	Yes	3-month injectable ('depo')	Yes	Yes	No		Negative						Very					Very	Yes		For a health worker to take a sample	Normal	NEGATIVE	negative	NEGATIVE	negative
BE347	65	Std 3 Grade 5	No				3000	Never	No	15	1	No	No method was used to prevent pregnancy	No	Yes	No		Positive	Yes					Very					Very	Yes		For a health worker to take a sample	Normal	NEGATIVE	negative	NEGATIVE	negative
BE348	50	Std 3 Grade 5	No				700	Never	Yes	15	2	No	No method was used to prevent pregnancy	No	Yes	No		Negative			Very					Very				Yes		For a health worker to take a sample	Normal	NEGATIVE	negative	NEGATIVE	negative
BE349	35	Std 6 Grade 8	No				1000	Never	Yes	16	2	No	3-month injectable ('depo')	Yes	Yes	Yes	1	Negative						Very					Very	Yes		For a health worker to take a sample	Normal	NEGATIVE	negative	NEGATIVE	negative
BE350	53	Sub A Grade 1	No				400	Never	No	18	1	No	No method was used to prevent pregnancy	No	Yes	No		Negative						Moderately					Moderately	Not sure		For a health worker to take a sample	Normal	NEGATIVE	negative	NEGATIVE	negative
BE351	35	Std 10 Grade 12	No				1800	Never	No	25	2	No	No method was used to prevent pregnancy	No	Yes	Yes	1	Positive	Yes					Very					Very	Yes		For a health worker to take a sample	Normal	NEGATIVE	negative	NEGATIVE	negative
BE352	48	Std 10 Grade 12	Yes		1		1500	Never	No	22	6	No	No method was used to prevent pregnancy	No	Yes	Yes	1	Positive	Yes					Very					Very	Yes		For a health worker to take a sample	Abnormal	16, 33/52/58, 39, 51	postive	16, 33/52/58, 39, 51	positive
BE353	36	Std 8 Grade 10	No				1600	Never	Yes	19	5	Yes	Condoms	Yes	Yes	No		Positive	Yes	Slightly					Slightly					Not sure		For a health worker to take a sample	Normal	NEGATIVE	negative	51	positive
BE354	30	Std 7 Grade 9	No				400	Never	No	20	1	Yes	Condoms	Yes	Yes	No		Positive	Yes					Very					Very	Yes		For a health worker to take a sample	Normal	NEGATIVE	negative	NEGATIVE	negative
BE355	49	Std 5 Grade 7	No				1000	Never	No	15	2	No	No method was used to prevent pregnancy	No	Yes	No		Negative		Slightly					Slightly					Not sure		For a health worker to take a sample	Normal	NEGATIVE	negative	NEGATIVE	negative
BE356	35	Std 6 Grade 8	No				1200	Never	No	18	2	No	No method was used to prevent pregnancy	No	Yes	Yes	1	Positive	Yes					Very					Very	Yes		For a health worker to take a sample	Normal	NEGATIVE	negative	NEGATIVE	negative
BE357	56	Std 4 Grade 6	No				1000	Never	No	15	3	No	No method was used to prevent pregnancy	No	Yes	No		Negative						Very					Very	Yes		For a health worker to take a sample	Normal	NEGATIVE	negative	NEGATIVE	negative
BE358	40	Std 8 Grade 10	No				1500	Never	Yes	17	3	No	No method was used to prevent pregnancy	No	Yes	Yes	1	Negative						Very					Very	Yes		For a health worker to take a sample	Normal	NEGATIVE	negative	33/52/58	positive
BE359	51	Std 6 Grade 8	No				800	Never	No	16	3	Yes	Condoms	Yes	Yes	No		Negative						Very					Very	Yes		For a health worker to take a sample	Normal	NEGATIVE	negative	NEGATIVE	negative
BE360	39	Std 5 Grade 7	No				4080	Never	No	18	3	Yes	Condoms	Yes	Yes	Yes	1	Positive	Yes					Very					Very	Yes		For a health worker to take a sample	Normal	33/52/58	postive	NEGATIVE	negative
BE361	59	Std 1 Grade 3	No				1500	Never	No	18	2	No	No method was used to prevent pregnancy	No	Yes	No		Negative		Moderately					Moderately					Not sure		For a health worker to take a sample	Abnormal	NEGATIVE	negative	NEGATIVE	negative
BE362	64	Std 5 Grade 7	No				1700	Never	No	17	1	No	No method was used to prevent pregnancy	No	Yes	No		Negative						Very					Very	Yes		For a health worker to take a sample	Abnormal	NEGATIVE	negative	NEGATIVE	negative
BE363	68	Did not attend school at all	No				530	Never	Yes	20	2	No	No method was used to prevent pregnancy	No	Yes	No		Negative						Very					Very	Yes		For a health worker to take a sample	Normal	NEGATIVE	negative	18/45	positive
BE364	61	Did not attend school at all	No				1500	Current-smoker	No	17	1	No	No method was used to prevent pregnancy	No	Yes	No		Negative						Very					Very	Not sure		For a health worker to take a sample	Normal	NEGATIVE	negative	NEGATIVE	negative
BE365	37	Std 10 Grade 12	Yes		3		5000	Never	No	18	4	Yes	Condoms	Yes	Yes	Yes	1	Positive	Yes					Very					Very	Not sure		For a health worker to take a sample	Normal	18/45	postive	NEGATIVE	negative
BE366	37	Std 10 Grade 12	No				2500	Never	No	25	2	No	3-month injectable ('depo')	Yes	Yes	Yes	1	Positive	Yes					Very					Very	Yes		For a health worker to take a sample	Normal	NEGATIVE	negative	NEGATIVE	negative
BE367	52	Std 8 Grade 10	Yes				2500	Never	No	22	4	Yes	Condoms	No	Yes	Yes	1	Negative						Very					Very	Yes		For a health worker to take a sample	Normal	NEGATIVE	negative	18/45	positive
BE369	59	Did not attend school at all					2000	Never	No	19	2	No	No method was used to prevent pregnancy	No	Yes	Yes	1	Negative			Very					Very				Yes		For a health worker to take a sample	Normal	NEGATIVE	negative	NEGATIVE	negative
BE370	35	Std 9 Grade 11	Yes		1		400	Never	No	18	4	Yes	Condoms	Yes	Yes	Yes	1	Positive	Yes					Very					Very	Yes		For a health worker to take a sample	Normal	NEGATIVE	negative	NEGATIVE	negative
BE371	76	Std 6 Grade 8	No				1600	Never	No	22	2	No	No method was used to prevent pregnancy	No	Yes	No		Negative			Very					Very				Yes		For a health worker to take a sample	Abnormal	NEGATIVE	negative	16	positive
BE372	57	Did not attend school at all	No				1000	Ex-smoker	No	18	4	Yes	Condoms	Yes	Yes	No		Positive	No					Moderately				Moderately		Yes		For a health worker to take a sample	Abnormal	16	postive	NEGATIVE	negative
BE373	32	Std 10 Grade 12	No				6000	Never	No	19	3	No	3-month injectable ('depo')	Yes	Yes	No		Negative						Very					Very	Yes		For a health worker to take a sample	Normal	NEGATIVE	negative	56	positive
BE374	78	Did not attend school at all	No				1600	Never	No	18	1	No	No method was used to prevent pregnancy	No	Yes	No		Negative						Very					Very	Not sure		For a health worker to take a sample	Normal	56	postive	NEGATIVE	negative
BE375	45	Std 4 Grade 6	No				1500	Never	No	18	1	No	No method was used to prevent pregnancy	No	Yes	No		Negative			Very					Very				Yes		For a health worker to take a sample	Normal	NEGATIVE	negative	NEGATIVE	negative
BE376	39	Std 9 Grade 11	No				800	Never	No	18	3	No	3-month injectable ('depo')	Yes	Yes	Yes	1	Positive	Yes					Very					Very	Yes		For a health worker to take a sample	Abnormal	18/45	postive	NEGATIVE	negative
BE377	68	Did not attend school at all	No				2800	Never	No	16	1	No	No method was used to prevent pregnancy	No	Yes	Yes	1	Negative						Very					Very	Yes		For a health worker to take a sample	Normal	NEGATIVE	negative	NEGATIVE	negative
BE378	33	Std 10 Grade 12	Yes	1			1000	Never	No	16	3	Yes	Condoms	Yes	Yes	Yes	1	Negative						Very					Very	Yes		For a health worker to take a sample	Normal	NEGATIVE	negative	NEGATIVE	negative
BE379	33	Std 8 Grade 10	No					Never	No									Negative															Normal	NEGATIVE	negative	NEGATIVE	negative
BE380	51	Std 7 Grade 9	No				1600	Never	No	16	1	No	No method was used to prevent pregnancy	No	Yes	Yes	1	Negative			Very					Very				Yes		For a health worker to take a sample	Normal	NEGATIVE	negative	NEGATIVE	negative
BE381	33	Std 10 Grade 12	Yes		1		6700	Never	No	20	3	Yes	Condoms	Yes	Yes	Yes	1	Positive	Yes					Very					Very	Yes		For a health worker to take a sample	Normal	NEGATIVE	negative	NEGATIVE	negative
BE382	30	Std 8 Grade 10	No				800	Ex-smoker	Yes	19	4	Yes	Condoms	Yes	Yes	No		Positive	Yes	Slightly					Slightly					Not sure		For a health worker to take a sample	Normal	35	postive	16	positive
BE383	43	Std 6 Grade 8	No				0	Never	No	20	7	No	No method was used to prevent pregnancy	No	Yes	No		Positive	Yes					Very					Very	Yes		For a health worker to take a sample	Normal	NEGATIVE	negative	NEGATIVE	negative
BE384	62	Std 6 Grade 8	No				1600	Never	No	27	2	No	No method was used to prevent pregnancy	No	Yes	No		Positive	Yes					Very					Very	Yes		For a health worker to take a sample	Normal	NEGATIVE	negative	16, 35	positive
BE385	39	Std 9 Grade 11	No				0	Never	No	18	10	No	No method was used to prevent pregnancy	No	Yes	Yes	1	Positive	No					Very					Very	Yes		For a health worker to take a sample	Abnormal	16, 35	postive	NEGATIVE	negative
BE386	61	Std 7 Grade 9	No				1600	Never	No	18	1	No	No method was used to prevent pregnancy	No	Yes	No		Negative						Very					Very	Yes		For a health worker to take a sample	Normal	NEGATIVE	negative	33/52/58	positive
BE387	35	Std 10 Grade 12	No				800	Never	No	16	3	Yes	Condoms	Yes	Yes	No		Positive	Yes					Very					Very	Yes		For a health worker to take a sample	Abnormal	33/52/58	postive	NEGATIVE	negative
BE388	64	Std 4 Grade 6	No				1600	Never	No	17	3	No	No method was used to prevent pregnancy	No	Yes	No		Negative						Very					Very	Yes		For a health worker to take a sample	Normal	NEGATIVE	negative	NEGATIVE	negative
BE390	73	Did not attend school at all	No				1600	Never	No	20	2	No	No method was used to prevent pregnancy	No	Yes	No		Negative						Very					Very	Not sure		For a health worker to take a sample	Normal	NEGATIVE	negative	NEGATIVE	negative
BE391	65	Did not attend school at all	No				1600	Never	No	20	1	No	No method was used to prevent pregnancy	No	Yes	No		Negative		Slightly					Slightly					Not sure		For a health worker to take a sample	Normal	NEGATIVE	negative	NEGATIVE	negative
BE392	76	Did not attend school at all	No				1600	Never	No	20	1	No	No method was used to prevent pregnancy	No	Yes	No		Negative		Moderately					Moderately					Not sure		For a health worker to take a sample	Normal	NEGATIVE	negative	NEGATIVE	negative
BE393	65	Sub A Grade 1	No				1600	Never	No	20	1	No		No	Yes	No		Negative						Very					Very	Not sure		For a health worker to take a sample	Normal	NEGATIVE	negative	NEGATIVE	negative
BE394	44	Std 10 Grade 12	No				800	Never	No	18	3	No	No method was used to prevent pregnancy	No	Yes	Yes	1	Negative		Slightly					Slightly					Not sure		For a health worker to take a sample	Normal	NEGATIVE	negative	NEGATIVE	negative
BE395	64	Std 10 Grade 12	Yes	3			12000	Never	No	18	4	No	No method was used to prevent pregnancy	No	Yes	Yes	6	Negative						Very					Very	Yes		For a health worker to take a sample	Abnormal	NEGATIVE	negative	16, 33/52/58, 35	positive
BE396	36	Std 9 Grade 11	No				400	Never	No	18	3	No	3-month injectable ('depo')	Yes	Yes	Yes	1	Positive	Yes					Very					Very	Yes		For a health worker to take a sample	Normal	33/52/58	postive	35	positive
BE397	46	Std 7 Grade 9	No				800	Never	No	18	5	Yes	Condoms	Yes	Yes	No		Negative			Very					Very				Yes			Normal	35	postive	NEGATIVE	negative
BE398	51	Std 7 Grade 9	No				1200	Never	No	16	1	No	No method was used to prevent pregnancy	No	Yes	Yes	3	Negative		Very					Very					Yes		For a health worker to take a sample	Normal	NEGATIVE	negative	NEGATIVE	negative
BE400	56	Std 5 Grade 7	No				800	Never	No	20	3	No	No method was used to prevent pregnancy	No	Yes	Yes	1	Negative		Very					Very					Not sure		For a health worker to take a sample	Normal	NEGATIVE	negative	NEGATIVE	Negative
BE401	54	Std 3 Grade 5	No				1000	Never	No	16	1	No	No method was used to prevent pregnancy	No	Yes	Yes	1	Negative						Very					Very	Yes		For a health worker to take a sample	Normal	NEGATIVE	negative	NEGATIVE	negative
BE402	66	Std 6 Grade 8	No				1600	Never	No	19	2	No	No method was used to prevent pregnancy	No	Yes	No		Negative						Very					Very	Yes		For a health worker to take a sample	Normal	NEGATIVE	negative	NEGATIVE	negative
BE403	72	Std 1 Grade 3	No				1600	Never	No	21	1	No	No method was used to prevent pregnancy	No	Yes	No		Negative				Moderately					Moderately			Not sure		For a health worker to take a sample	Normal	NEGATIVE	negative	NEGATIVE	negative
BE404	47	Std 6 Grade 8	No				1500	Never	No	18	2	No	No method was used to prevent pregnancy	No	Yes	Yes	1	Negative						Very					Very	Yes		For a health worker to take a sample	Normal	NEGATIVE	negative	NEGATIVE	negative
BE405	43	Std 10 Grade 12	No				800	Never	No	16	2	No	No method was used to prevent pregnancy	No	Yes	Yes	1	Negative						Very					Very	Yes		For a health worker to take a sample	Normal	33/52/58	postive	33/52/58	positive
BE406	47	Std 7 Grade 9	No				2000	Never	No	21	1	Yes	Condoms	Yes	Yes	Yes	1	Positive	Yes					Very					Very	Yes		For a health worker to take a sample	Normal	16	postive	NEGATIVE	negative
BE407	40	Std 9 Grade 11	No				2000	Never	No	14	3	Yes	Condoms	Yes	Yes	Yes	1	Negative						Very					Very	Yes		For a health worker to take a sample	Normal	NEGATIVE	negative	NEGATIVE	negative
BE408	48	Std 2 Grade 4	No				0	Never	No	14	3	No	No method was used to prevent pregnancy	No	Yes	Yes	4	Positive	Yes					Very					Very	Yes		For a health worker to take a sample	Normal	NEGATIVE	negative	NEGATIVE	negative
BE409	36	Std 9 Grade 11	No				800	Never	No	20	3	No	No method was used to prevent pregnancy	No	Yes	Yes	1	Negative						Very					Very	Yes		For a health worker to take a sample	Normal	NEGATIVE	negative	NEGATIVE	negative
BE410	43	Std 10 Grade 12	No				1500	Never	No	22	2	No		No	Yes	Yes	6	Positive	Yes					Very					Very	Yes		For a health worker to take a sample	Normal	NEGATIVE	negative	NEGATIVE	negative
BE411	34	Std 9 Grade 11	No				800	Never	No	18	6	No	2-month injectable ('nuristerate')	Yes	Yes	No		Negative						Very					Very	Yes		For a health worker to take a sample	Normal	NEGATIVE	negative	NEGATIVE	negative
BE412	41	Std 5 Grade 7	No				0	Never	No	17	3	Yes	Condoms	Yes	No	Yes	1	Positive	Yes	Moderately					Moderately					Not sure		For a health worker to take a sample	Normal	NEGATIVE	negative	NEGATIVE	negative
BE413	38	Std 10 Grade 12	No				1800	Never	No	18	5	No	3-month injectable ('depo')	Yes	Yes	No		Negative						Very					Very	Yes		For a health worker to take a sample	Normal	16, 33/52/58	postive	16	positive
BE414	54	Std 9 Grade 11	No				1000	Never	No	17	1	No	No method was used to prevent pregnancy	No	Yes	No		Negative						Very					Very	Yes		For a health worker to take a sample	Normal	NEGATIVE	negative	NEGATIVE	negative
BE415	42	Std 7 Grade 9	No				1500	Never	No	18	2	No	No method was used to prevent pregnancy	No	Yes	No		Positive	Yes		Very					Very				Yes		For a health worker to take a sample	Normal	33/52/58, 35	postive	33/52/58, 35	positive
BE416	44	Std 6 Grade 8	No				800	Never	No	18	1	No	3-month injectable ('depo')	Yes	Yes	Yes	1	Positive	Yes					Very					Very	Yes		For a health worker to take a sample	Abnormal	18/45	postive	18/45	positive
BE417	82	Did not attend school at all	No				1600	Never	No	18	3	No	No method was used to prevent pregnancy	No	Yes	No		Negative						Very					Very	Yes		For a health worker to take a sample	Normal	NEGATIVE	negative	NEGATIVE	negative
BE418	50	Std 7 Grade 9	No				1700	Never	No	18	2	No	Tubal ligation	No	Yes	No		Negative			Very					Very				Yes		For a health worker to take a sample	Normal	39	postive	NEGATIVE	negative
BE419	46	Std 10 Grade 12	No				2300	Never	No	18	5	No	No method was used to prevent pregnancy	No	Yes	Yes	1	Positive	No		Very					Very				Yes		For a health worker to take a sample	Normal	NEGATIVE	negative	NEGATIVE	negative
BE420	34	Std 6 Grade 8	No				600	Never	No	21	3	Yes	Condoms	Yes	Yes	No		Positive	Yes		Very					Very				Yes		For a health worker to take a sample	Abnormal	33/52/58	postive	18/45, 33/52/58	positive
BE421	57	Std 9 Grade 11	No				1690	Never	No	20	3	No	No method was used to prevent pregnancy	No	Yes	Yes	1	Negative						Very					Very	Yes		For a health worker to take a sample	Normal	NEGATIVE	negative	16	positive
BE422	58	Sub A Grade 1	No				400	Never	No	18	2	No	No method was used to prevent pregnancy	No	Yes	No		Negative						Very					Very	Yes		For a health worker to take a sample	Normal	NEGATIVE	negative	NEGATIVE	negative
BE423	59	Std 6 Grade 8	No				0	Never	No	22	2	No	No method was used to prevent pregnancy	No	Yes	No		Negative		Moderately					Moderately					Not sure		For a health worker to take a sample	Abnormal	NEGATIVE	negative	NEGATIVE	negative
BE424	38	Std 10 Grade 12	No				400	Never	No	16	3	Yes	Condoms	Yes	Yes	No		Positive	Yes		Very					Very				Yes		For a health worker to take a sample	Abnormal	NEGATIVE	negative	NEGATIVE	negative
BE425	30	Std 10 Grade 12	No				1800	Never	No	23	4	No	3-month injectable ('depo')	Yes	Yes	No		Negative						Very					Very	Yes		For a health worker to take a sample	Normal	NEGATIVE	negative	NEGATIVE	negative
