# Supplementary material for: Acceptability of self- collection for human papillomavirus detection in the Eastern Cape, South Africa
Source: PLoS One. 2020 Nov 10;15(11):e0241781. doi: 10.1371/journal.pone.0241781 (PMC7654756; doi:10.1371/journal.pone.0241781)
Supplement: S2 Data — (CSV) [file pone.0241781.s002.csv]

Study number	Age	What is the highest level of education that you have completed?	Did you have any training of a year or more after school?	How many years at university	How many years at Technical College/Technikon	Other, Specify	What is the approximate total household income per month?	Do you now or have you ever smoked cigarettes	Did you ever try to drink alcohol?	How old were you when you had sexual intercourse for the first time?	During your life, with how many people have you had sexual intercourse?	The LAST TIME you had sexual intercourse, did you or your partner use a condom?	The LAST TIME you had sexual intercourse, what ONE method did you or your partner use to PREVENT PREGNANCY ? (Select only one response.)	Are you or your partner currently using any kind of contraception?	Have you ever been pregnant?	Have you ever done a Pap smear test?	IF YES: How many times have you ever had a PAP?	Rapid HIV test results	Are you taking anti-retrovirals (ARVs)	Embarrassed	Self-confident	Discomfort	Ignored by health worker	Intrigued/interested	Embarrassed	Self-confident	Discomfort	Ignored by health worker	Intrigued/interested	Would you be willing to collect a sample yourself (self-sample) at home and bring it in for testing?	If no, why not?	Which method do you prefer for cervical cancer screening?	Cytology	What is the grade/stage?	Final results for Histology-clinician	HR-HPV types by hpVIR clinician results	Clinician-collected-results	HR-HPV types by hpVIR self-collected results	Self-collected results
NM001	47	Std 10 Grade 12	No				7500.00	Never	No	17	1	Yes	Condoms	Yes	Yes	Yes	3	Positive	Yes	Slightly					Slightly					Yes		For a health worker to take a sample	Abnormal	HSIL	CIN3	35	positive	16, 35	positive
NM002	39	Std 10 Grade 12	No				1000.00	Never	No	18	10	Yes	Condoms	Yes	Yes	Yes	2	Positive	Yes	Slightly					Slightly					Yes		To take a sample myself	Abnormal	LSIL	CIN3	39	positive	39	positive
NM003	35	Did not attend school at all	No				1200.00	Never	Yes	23	7	No	No method was used to prevent pregnancy	No	No	Yes	2	Positive	Yes							Very				Yes		For a health worker to take a sample	Abnormal	LSIL	CIN3	31, 39	positive	31, 33/52/58	positive
NM004	27	Std 9 Grade 11	No				500.00	Ex-smoker	Yes	16	5	No	No method was used to prevent pregnancy	No	Yes	Yes	1	Positive	Yes					Very					Very	No	andinokwazi ukuthatha isampula kakuhle.	Either for myself to take a sample or a health worker to take a sample	Abnormal	HSIL	CIN3	18/45, 31, 33/52/58, 35, 51	positive	18/45, 31, 33/52/58, 35, 51	positive
NM005	49	Std 5 Grade 7	No				1500.00	Never	No	16	1	No	No method was used to prevent pregnancy	No	Yes	Yes	2	Positive	Yes					Extremely					Extremely	No	Andithandi kuzenza ndiyayoyika	For a health worker to take a sample	Abnormal	ASC-H	CIN3	16, 33/52/58, 56	positive	16, 51, 56	positive
NM006	20	Std 10 Grade 12	Yes	4			1500.00	Never	Yes	17	3	Yes	Condoms	No	No	Yes	2	Negative								Moderately				Yes		Either for myself to take a sample or a health worker to take a sample	Abnormal	ASCUS	CIN1	39	positive	NEGATIVE	negative
NM007	27	Std 9 Grade 11	Yes		3		300.00	Never	No	15	4	Yes	Condoms	No	Yes	Yes	1	Positive	Yes					Moderately			Slightly			Yes		To take a sample myself	Abnormal	HSIL	CIN3	31	positive	31	positive
NM008	32	Std 8 Grade 10	No				1100.00	Never	No	17	2	Yes	Condoms	Yes	Yes	Yes	1	Positive	Yes					Very					Very	Yes		For a health worker to take a sample	Abnormal	HSIL	NILM	NEGATIVE	negative	NEGATIVE	negative
NM009	37	Std 8 Grade 10	No				2500.00	Never	No	17	4	Yes	Condoms	Yes	Yes	Yes	1	Positive	Yes	Slightly							Slightly			No	Andinokonwaba	For a health worker to take a sample	Abnormal	HSIL	CIN3	33/52/58	positive	16, 33/52/58	positive
NM010	27	Std 9 Grade 11	Yes			ABET (1 year)	700.00	Never	No	17	2	Yes	Condoms	Yes	Yes	Yes	1	Negative						Very					Very	No		For a health worker to take a sample	Abnormal	HSIL	INCONCLUSIVE	31	positive	18/45	positive
NM011	37	Std 6 Grade 8					2700.00	Never	No	18	2	Yes	Condoms	Yes	Yes	Yes	1	Positive	Yes					Very					Very	No		For a health worker to take a sample	Abnormal	HSIL	NILM	16	positive	16	positive
NM012	29	Std 6 Grade 8	No				1600.00	Never	No	18	2	No	2-month injectable ('nuristerate')	No	Yes	Yes	1	Positive	Yes					Very					Very	No		For a health worker to take a sample	Abnormal	HSIL	NILM	59	positive	18/45, 59	positive
NM013	42	Std 10 Grade 12	Yes			Child care centre (7 years)	2500.00	Never	No	16	3	No	3-month injectable ('depo')	Yes	Yes	Yes	1	Positive	Yes					Very	Very					Yes		Either for myself to take a sample or a health worker to take a sample	Abnormal	LSIL	CIN3	33/52/58	positive	33/52/58	positive
NM014	33	Std 9 Grade 11	Yes			Clark (2 year)	2500.00	Never	No	15	10	No	No method was used to prevent pregnancy	No	Yes	Yes	1	Positive	Yes	Moderately					Moderately					Not sure		To take a sample myself	Abnormal	LSIL	NILM	33/52/58, 56	positive	18/45, 33/52/58	positive
NM015	49	Std 10 Grade 12					2370.00	Ex-smoker	Yes	18	3	Yes	Condoms	Yes	Yes	Yes	1	Negative						Moderately					Moderately	Yes		For a health worker to take a sample	Abnormal	ASCUS	CIN3	NEGATIVE	negative	NEGATIVE	negative
NM016	44	Std 8 Grade 10	No					Never	No	18	5	Yes	Condoms	No	Yes	Yes	2	Positive	Yes					Moderately	Very					Yes		Either for myself to take a sample or a health worker to take a sample	Abnormal	AGC-NOS	CIN3	NEGATIVE	negative	NEGATIVE	negative
NM017	28	Std 10 Grade 12	No				2000.00	Never	Yes	17	4		3-month injectable ('depo')	Yes	Yes	Yes	2	Positive	Yes					Very					Very	Yes		For a health worker to take a sample	Abnormal	LSIL	NILM	16, 39	positive	NEGATIVE	negative
NM018	41	Std 10 Grade 12	Yes		1		3500.00	Never	No	18	3	No	Withdrawal or some other method	Yes	Yes	Yes	3	Positive	Yes					Very					Very	No		For a health worker to take a sample	Abnormal	ASCUS	CIN3	39, 56	positive	16, 18/45, 39, 56, 59	positive
NM019	54	Std 8 Grade 10	No				1000.00	Never	No	18	1	No	No method was used to prevent pregnancy	No	Yes	Yes	1	Negative						Very					Very	Yes		Either for myself to take a sample or a health worker to take a sample	Abnormal	HSIL	NILM	33/52/58	positive	33/52/58	positive
NM020	49	Std 6 Grade 8					370.00	Never	No	17	2	Yes	Condoms	Yes	Yes	Yes	3	Positive	Yes					Very					Very	Yes		For a health worker to take a sample	Abnormal	HSIL	no results	51	positive	NEGATIVE	negative
NM021	48	Std 9 Grade 11					7000.00	Never	No	18	3	Yes	Condoms	Yes	Yes	Yes	2	Positive	Yes					Very					Very	Yes		For a health worker to take a sample	Abnormal	HSIL	CIN2	18/45	positive	18/45	positive
NM022	40	Std 9 Grade 11	No				3600.00	Never	Yes	18	5	Yes	Condoms	No	Yes	Yes	2	Positive	Yes					Moderately					Moderately	Yes		Either for myself to take a sample or a health worker to take a sample			CARCINOMA	16, 33/52/58, 56	positive	16, 33/52/58, 56	positive
NM023	33	Std 10 Grade 12	Yes		3		4500.00	Never	No	18	5	Yes	Condoms	No	No	Yes	3	Positive	Yes					Very					Very	Yes		For a health worker to take a sample	Abnormal	LSIL	CIN2	NEGATIVE	negative	NEGATIVE	negative
NM024	55	Std 5 Grade 7	No				1970.00	Never	No	20	2	No	No method was used to prevent pregnancy	No	Yes	Yes	1	Positive	Yes					Very					Very	No		For a health worker to take a sample	Abnormal	HSIL	CIN2	31	positive	31	positive
NM025	48	Sub A Grade 1					750.00	Never	Yes	21	2	No	No method was used to prevent pregnancy	No	Yes	Yes	1	Positive	Yes					Very					Very	No		For a health worker to take a sample	Abnormal	HSIL	CIN3	33/52/58, 56	positive	33/52/58, 56	positive
NM026	55	Std 6 Grade 8	No				760.00	Never	No	17	5	No	Condoms	No	Yes	Yes	1	Positive	Yes					Moderately					Very	No		For a health worker to take a sample	Abnormal	HSIL	CIN2	35	positive	35	positive
NM027	53	Std 9 Grade 11	No				7000.00	Never	No	18	4	Yes	Condoms	No	Yes	Yes	1	Negative						Very					Very	Yes		For a health worker to take a sample	Abnormal	HSIL	CIN3	NEGATIVE	negative	NEGATIVE	negative
NM028	28	Std 9 Grade 11	No				380.00	Never	No	16	5	No		No	Yes	Yes	3	Positive	Yes					Very					Very	Yes		For a health worker to take a sample	Abnormal	LSIL	CIN3	NEGATIVE	negative	NEGATIVE	negative
NM029	44	Std 8 Grade 10	No				750.00	Never	No	17	3	No	No method was used to prevent pregnancy	No	Yes	Yes	1	Positive	Yes					Very					Very	Yes		For a health worker to take a sample	Abnormal	HSIL	NILM	NEGATIVE	negative	NEGATIVE	negative
NM030	41	Std 9 Grade 11	No				1520.00	Never	No	15	3	No	Condoms	Yes	Yes	Yes	1	Positive	Yes					Very					Very	Yes		For a health worker to take a sample	Abnormal	HSIL	CIN3	51	positive	51	positive
NM032	44	Std 10 Grade 12	No				1980.00	Never	No	16	3	No	3-month injectable ('depo')	Yes	Yes	Yes	1	Negative						Very					Very	Yes		For a health worker to take a sample	Abnormal	HSIL	CIN3	16, 35	positive	16, 18/45, 35	positive
NM033	53	Std 5 Grade 7	No				740.00	Never	No	16	1	No	Withdrawal or some other method	No	Yes	No		Negative						Very					Very	Yes		For a health worker to take a sample	Abnormal	HSIL	INCONCLUSIVE	16	positive	16	positive
NM034	60	Std 1 Grade 3	No				900.00	Never	No	16	2	No	No method was used to prevent pregnancy	No	Yes	Yes	2	Positive	Yes	Very							Moderately			Yes		For a health worker to take a sample	Abnormal	HSIL	CIN3	NEGATIVE	negative	NEGATIVE	negative
NM035	49	Std 3 Grade 5	No				1140.00	Never	No	15	1	No	No method was used to prevent pregnancy	No	Yes	Yes	2	Negative				Very			Moderately					Yes		For a health worker to take a sample	Abnormal	HSIL	CIN3	56	positive	56	positive
NM036	40	Std 10 Grade 12	No				2440.00	Never	No	20	2	Yes	Condoms	Yes	Yes	Yes	1	Positive	Yes					Very					Very	Not sure		For a health worker to take a sample	Abnormal	HSIL	CIN3	35	positive	35	positive
NM037	51	Std 3 Grade 5	No				2360.00	Never	No	17	2	No	3-month injectable ('depo')	No	Yes	Yes	1	Positive	Yes		Very								Very	Yes		For a health worker to take a sample	Abnormal	HSIL	CIN3	31	positive	31	positive
NM038	19	Std 9 Grade 11	No				380.00	Never	No	15	2	Yes	3-month injectable ('depo')	Yes	Yes	Yes	3	Positive	Yes	Moderately					Moderately					Yes		For a health worker to take a sample	Abnormal	HSIL	CIN3	35	positive	35	positive
NM039	43	Std 5 Grade 7	No				760.00	Never	Yes	20	4	No	No method was used to prevent pregnancy	No	Yes	Yes	2	Positive	Yes					Very					Very	Not sure		For a health worker to take a sample	Abnormal	HSIL	INCONCLUSIVE	16, 18/45	positive	16, 18/45	positive
NM040	32	Std 6 Grade 8	No				3000.00	Never	No	15	1	No	No method was used to prevent pregnancy	No	Yes	Yes	1	Negative						Very					Very	Yes		For a health worker to take a sample	Abnormal	HSIL	CIN3	33/52/58, 51	positive	33/52/58, 51, 56	positive
NM041	49	Std 5 Grade 7	No				2360.00	Never	No	18	2	No	3-month injectable ('depo')	No	Yes	Yes	2	Positive	Yes					Very					Very	Yes		For a health worker to take a sample	Abnormal	HSIL	CIN3	33/52/58	positive	33/52/58	positive
NM042	49	Std 10 Grade 12	No				300.00	Never	No	17	3	No	No method was used to prevent pregnancy	No	Yes	Yes	2	Positive	Yes					Very			Very			Yes		For a health worker to take a sample	Abnormal	LSIL	CIN3	18/45, 51	positive	18/45, 51	positive
NM043	39	Std 10 Grade 12	No				760.00	Never	No	20	2	No	No method was used to prevent pregnancy	No	Yes	Yes	2	Positive	Yes	Moderately									Very	Yes		For a health worker to take a sample	Abnormal	LSIL	NILM	NEGATIVE	negative	NEGATIVE	negative
NM044	28	Std 10 Grade 12	No				760.00	Never	No	17	2	No	3-month injectable ('depo')	Yes	Yes	Yes	2	Negative						Very					Very	Yes		For a health worker to take a sample	Abnormal	HSIL	CIN2	18/45	positive	18/45	positive
NM045	35	Std 9 Grade 11	No				760.00	Never	No	14	5	No	3-month injectable ('depo')	Yes	Yes	Yes	1	Positive	Yes					Very					Very	Yes		For a health worker to take a sample	Abnormal	HSIL	CIN2	33/52/58	positive	33/52/58	positive
NM046	47	Std 9 Grade 11	No				3000.00	Ex-smoker	Yes	17	5	Yes	3-month injectable ('depo')	Yes	Yes	Yes	1	Positive	Yes	Very							Very			Yes		For a health worker to take a sample	Abnormal	HSIL	CIN3	18/45	positive	18/45	positive
NM047	38	Std 10 Grade 12	Yes	1			4900.00	Never	No	16	3	Yes	Condoms	Yes	Yes	Yes	2	Positive	Yes					Very					Very	Yes		For a health worker to take a sample	Abnormal	HSIL	CIN3	16, 18/45, 33/52/58, 39, 56	positive	18/45	positive
NM048	31	Std 9 Grade 11	No				760.00	Ex-smoker	No	15	10	No	No method was used to prevent pregnancy	No	Yes	Yes	1	Positive	Yes	Moderately							Very			Yes		For a health worker to take a sample	Abnormal	HSIL	CIN2	16, 18/45, 33/52/58, 39, 56	positive	16, 18/45, 33/52/58, 39, 56	positive
NM049	31	Std 9 Grade 11	No				3500.00	Never	No	17	5	Yes	Condoms	No	Yes	Yes	1	Positive	Yes					Very					Very	Yes		For a health worker to take a sample	Abnormal	HSIL	CIN3	16	positive	33/52/58, 51	positive
NM050	32	Std 2 Grade 4	No				1900.00	Never	No	15	1	Yes	Condoms	Yes	Yes	Yes	1	Positive	Yes			Moderately					Moderately			Yes		For a health worker to take a sample	Abnormal	LSIL	CIN3	33/52/58	positive	33/52/58	positive
NM051	40	Std 10 Grade 12	No				760.00	Never	No	14	6	Yes	3-month injectable ('depo')	Yes	Yes	Yes	1	Positive	Yes					Very					Very	Yes		For a health worker to take a sample	Abnormal	HSIL	CIN3	18/45, 33/52/58	positive	18/45	positive
NM052	45	Std 1 Grade 3	No				1200.00	Current-smoker	No	14	2	No	No method was used to prevent pregnancy	No	Yes	Yes	2	Positive	Yes		Very								Very	Yes		For a health worker to take a sample	Abnormal	HSIL	CIN3	33/52/58, 56	positive	18/45, 33/52/58, 56	positive
NM053	62	Std 9 Grade 11	No				1600.00	Never	No	19	2	No	No method was used to prevent pregnancy	No	Yes	Yes	1	Negative			Very						Slightly			Yes		For a health worker to take a sample	Abnormal	HSIL	CARCINOMA	35	positive	18/45, 35	positive
NM054	30	Std 10 Grade 12	No				2370.00	Never	Yes	19	1	No	No method was used to prevent pregnancy	No	Yes	Yes	1	Negative						Moderately			Moderately			Yes		For a health worker to take a sample	Abnormal	ASC-H	CIN2	16, 35	positive	35	positive
NM055	52	Std 1 Grade 3	No				1420.00	Never	No	15	1	No	3-month injectable ('depo')	No	Yes	Yes	1	Positive	Yes		Very						Slightly			Yes		For a health worker to take a sample	Abnormal	HSIL	no results	18/45, 56	positive	NEGATIVE	negative
NM056	48	Std 9 Grade 11	No				3500.00	Never	No	17	1	No	3-month injectable ('depo')	No	Yes	Yes	1	Negative		Very					Very					Yes		For a health worker to take a sample	Abnormal	HSIL	CIN3	33/52/58	positive	33/52/58	positive
NM057	26	Std 8 Grade 10	No				380.00	Never	No	18	5	No	No method was used to prevent pregnancy	No	Yes	Yes	2	Positive	Yes					Very			Moderately			Yes		For a health worker to take a sample	Abnormal	HSIL	CIN3	16, 18/45	positive	16, 18/45, 39	positive
NM058	23	Std 10 Grade 12	Yes		1		380.00	Never	No	16	1	Yes	Condoms	Yes	Yes	Yes	2	Positive	Yes		Moderately						Slightly			Yes		For a health worker to take a sample	Abnormal	HSIL	no results	16, 39	positive	16, 39	positive
NM059	29	Std 10 Grade 12	Yes		1		700.00	Never	No	20	4	No	3-month injectable ('depo')	No	Yes	Yes	1	Positive	No		Very					Very				Yes		For a health worker to take a sample	Abnormal	HSIL	NILM	NEGATIVE	negative	NEGATIVE	negative
NM060	55	Std 3 Grade 5	No				2570.00	Never	No	20	3	No	3-month injectable ('depo')	No	Yes	Yes	1	Positive	Yes		Very						Moderately			Yes		For a health worker to take a sample	Abnormal	HSIL	CIN3	33/52/58, 35	positive	35	positive
NM061	40	Std 2 Grade 4	No				1440.00	Never	No	16	1	No	3-month injectable ('depo')	No	Yes	Yes	1	Positive	Yes		Very					Very				Yes		For a health worker to take a sample	Abnormal	HSIL	CIN3	16, 35	positive	35	positive
NM062	46	Std 9 Grade 11	No				1540.00	Ex-smoker	No	18	1	Yes	3-month injectable ('depo')	Yes	Yes	Yes	1	Negative		Very						Moderately				Yes		For a health worker to take a sample	Abnormal	HSIL	CIN3	16, 35	positive	16, 35	positive
NM063	35	Std 8 Grade 10	No				1170.00	Never	No	17	1	No	3-month injectable ('depo')	No	Yes	Yes	3	Positive	Yes		Very						Very			Yes		For a health worker to take a sample	Abnormal	ASC-H	INCONCLUSIVE	33/52/58	positive	33/52/58	positive
NM064	53	Std 1 Grade 3	No				1080.00	Ex-smoker	No	15	1	Yes	Condoms	No	Yes	Yes	3	Positive	Yes	Moderately						Moderately				Not sure		For a health worker to take a sample	Abnormal	HSIL	CIN3	NEGATIVE	negative	NEGATIVE	negative
NM065	55	Std 4 Grade 6	No				500.00	Ex-smoker	Yes	21	3	No	No method was used to prevent pregnancy	No	No	Yes	1	Positive	Yes		Very					Very				Yes		For a health worker to take a sample	Abnormal	AGC-NOS	CIN3	33/52/58, 51	positive	16, 33/52/58, 51	positive
NM066	43	Std 5 Grade 7	No				600.00	Never	No	16	2	No	No method was used to prevent pregnancy	No	Yes	Yes	1	Positive			Very					Very				Yes		For a health worker to take a sample	Abnormal	ASC-H	CIN3	59	positive	33/52/58, 59	positive
NM067	46	Std 7 Grade 9	No				760.00	Never	No	17	1	Yes	Condoms	No	Yes	Yes	1	Positive	Yes					Very					Very	Yes		For a health worker to take a sample	Abnormal	ASC-H	CIN3	NEGATIVE	negative	NEGATIVE	negative
NM068	36	Std 9 Grade 11	No				2000.00	Never	Yes	16	10	No	No method was used to prevent pregnancy	No	Yes	Yes	2	Positive	Yes		Very						Moderately			Yes		For a health worker to take a sample	Abnormal	LSIL	CIN3	35	positive	35	positive
NM069	35	Std 8 Grade 10	No				2710.00	Never	Yes	18	10	No	Tubal ligation	Yes	Yes	Yes	1	Positive	Yes					Very					Very	Yes		For a health worker to take a sample	Abnormal	HSIL	CIN3	16	positive	NEGATIVE	negative
NM070	52	Sub A Grade 1	No				1600.00	Never	No	16	3	No	No method was used to prevent pregnancy	No	Yes	Yes	1	Positive	Yes		Very					Very				Yes		For a health worker to take a sample	Abnormal	HSIL	CIN3	NEGATIVE	negative	NEGATIVE	negative
NM071	49	Std 5 Grade 7	No				600.00	Never	No	14	3	No	3-month injectable ('depo')	No	Yes	Yes	2	Negative						Very					Very	Yes		For a health worker to take a sample	Abnormal	ASC-H	INCONCLUSIVE	18/45, 33/52/58, 35, 51, 56, 59	positive	18/45, 33/52/58, 35, 56, 59	positive
NM072	24	Std 10 Grade 12	No				0	Never	Yes	17	4	Yes	Condoms	Yes	No	Yes	2	Positive	Yes		Very					Very				Yes		For a health worker to take a sample	Abnormal	HSIL	CIN3	33/52/58, 35	positive	18/45, 33/52/58, 35	positive
NM073	49	Std 7 Grade 9	No				1080.00	Never	Yes	18	1	Yes	Condoms	No	Yes	Yes	1	Positive	Yes					Very					Very	Yes		For a health worker to take a sample	Abnormal	HSIL	CIN3	16	positive	16	positive
NM074	55	Std 2 Grade 4	No				370.00	Never	No	15	1	Yes	Condoms	No	Yes	Yes	3	Negative						Very					Very	Yes		For a health worker to take a sample	Abnormal	ASC-H	CIN2	18/45, 31	positive	31	positive
NM075	44	Std 9 Grade 11	No				200.00	Never	No	27	2	Yes	Condoms	No	Yes	Yes	2	Positive	Yes					Very					Very	Yes		For a health worker to take a sample	Abnormal	HSIL	CIN2	35	positive	NEGATIVE	negative
NM076	51	Std 10 Grade 12	Yes	4			30000.00	Never	No	19	5	No	3-month injectable ('depo')	No	Yes	Yes	1	Negative						Very					Very	Yes		For a health worker to take a sample	Abnormal	HSIL	CIN3	NEGATIVE	negative	NEGATIVE	negative
NM077	31	Std 10 Grade 12	Yes	1			760.00	Never	No	18	5	No	3-month injectable ('depo')	Yes	Yes	Yes	1	Positive	Yes		Very					Very				Yes		For a health worker to take a sample	Abnormal	ASC-H	CIN3	31, 33/52/58, 51	positive	31, 33/52/58, 51	positive
NM078	26	Std 9 Grade 11	No				760.00	Never	No	19	1	Yes	Condoms	Yes	Yes	Yes	1	Positive	Yes					Very					Very	Yes		For a health worker to take a sample	Abnormal	LSIL	CIN3	16	positive	16, 18/45	positive
NM079	47	Sub B Grade 2	No				1940.00	Never	No	15	1	Yes	Condoms	Yes	Yes	Yes	2	Positive	Yes					Very					Very	Yes		For a health worker to take a sample	Abnormal	HSIL	no results	18/45, 33/52/58	positive	18/45, 33/52/58	positive
NM080	33	Std 7 Grade 9	No				760.00	Never	No	17	3	Yes	Condoms	Yes	Yes	Yes	2	Positive	Yes					Very					Very	Yes		For a health worker to take a sample	Abnormal	HSIL	CIN3	16	positive	16, 33/52/58	positive
NM081	21	Std 10 Grade 12	No				0	Never	No	20	1	No	2-month injectable ('nuristerate')	Yes	No	Yes	1	Negative			Very					Very				Yes		For a health worker to take a sample	Abnormal	HSIL	CIN1	NEGATIVE	negative	16	positive
NM082	39	Std 10 Grade 12	No				1760.00	Never	Yes	18	6	Yes	Condoms	Yes	Yes	Yes	2	Positive	Yes		Very					Very				Yes		For a health worker to take a sample	Abnormal	LSIL	CIN3	31	positive	NEGATIVE	negative
NM083	42	Std 9 Grade 11	No				2260.00	Never	No	18	2	Yes	3-month injectable ('depo')	Yes	Yes	Yes	2	Positive	Yes			Not at all			Slightly					Yes		For a health worker to take a sample	Abnormal	HSIL	CIN2	18/45	positive	18/45	positive
NM084	36	Std 9 Grade 11	No				380.00	Never	No	13	2	Yes	3-month injectable ('depo')	Yes	Yes	Yes	2	Positive	Yes	Slightly					Very					Yes		For a health worker to take a sample	Abnormal	HSIL	CIN3	16, 31, 33/52/58, 51, 56	positive	16, 31, 33/52/58, 51, 56	positive
NM085	31	Std 10 Grade 12	No				3100.00	Never	No	20	2	Yes	No method was used to prevent pregnancy	No	No	Yes	1	Negative						Very					Very	Yes		For a health worker to take a sample	Abnormal	HSIL	CIN3	16, 31, 56	positive	16, 31, 56	positive
NM086	45	Std 7 Grade 9	No				380.00	Ex-smoker	No	16	2	No	No method was used to prevent pregnancy	No	Yes	Yes	1	Positive	Yes		Very					Very				Yes		For a health worker to take a sample	Abnormal	HSIL	CIN3	NEGATIVE	negative	NEGATIVE	negative
NM087	33	Std 9 Grade 11	No				760.00	Never	No	20	2	Yes	Condoms	Don't know	Yes	Yes	1	Positive	Yes		Very					Very				Yes		For a health worker to take a sample	Abnormal	HSIL	CIN2	33/52/58	positive	31, 33/52/58	positive
NM088	68	Std 6 Grade 8	No				1600.00	Never	Yes	20	1	No	No method was used to prevent pregnancy	No	Yes	Yes	1	Negative				Very					Very			Yes		For a health worker to take a sample	Abnormal	ASCUS	CIN2	16	positive	16	positive
NM089	29	Std 10 Grade 12	No				1500.00	Never	No	17	3	Yes	3-month injectable ('depo')	No	Yes	Yes	1	Negative						Very	Moderately					Yes		For a health worker to take a sample	Abnormal	HSIL	no results	33/52/58	positive	33/52/58, 56	positive
NM090	65	Std 1 Grade 3	No				1600.00	Ex-smoker	Yes	17	1	No	No method was used to prevent pregnancy	No	Yes	Yes	2	Negative						Very		Very				Not sure		For a health worker to take a sample	Abnormal	HSIL	no results	16, 18/45, 33/52/58	positive	16	positive
NM091	30	Std 10 Grade 12	Yes		1		3500.00	Never	No	18	2	No	No method was used to prevent pregnancy	No	No	Yes	1	Negative				Very					Very			Yes		For a health worker to take a sample	Abnormal	HSIL	no results	18/45, 33/52/58, 35, 39, 51, 56	positive	18/45, 35, 39, 51, 56	positive
NM092	36	Std 9 Grade 11	No				4000.00	Never	Yes	16	3	Yes	An intrauterine device (such as Mirena or ParaGard) or implant (such as Implanon or Nexplanon)	No	Yes	Yes	2	Positive	Yes		Very								Very	Not sure		For a health worker to take a sample	Abnormal	HSIL	CIN2	16, 18/45	positive	18/45	positive
NM093	51	Std 7 Grade 9	No				1760.00	Never	No	18	2	No	Tubal ligation	Yes	Yes	Yes	1	Positive	Yes		Very					Very				Yes		For a health worker to take a sample	Abnormal	LSIL	CARCINOMA	16	positive	16	positive
NM094	27	Std 9 Grade 11	Yes		3		0	Never	No	8	2	No	2-month injectable ('nuristerate')	No	No	Yes	4	Negative			Very						Very			Yes		For a health worker to take a sample	Abnormal	ASC-H	NILM	18/45	positive	NEGATIVE	negative
NM095	39	Std 10 Grade 12	Yes	2			5000.00	Never	No	22	3	Yes	3-month injectable ('depo')	Yes	Yes	Yes	2	Positive	Yes		Very					Slightly				Yes		For a health worker to take a sample	Abnormal	ASC-H	CIN3	56	positive	NEGATIVE	negative
NM096	51	Std 10 Grade 12	No				2000.00	Never	No	15	5	No	No method was used to prevent pregnancy	No	Yes	Yes	1	Positive	Yes			Not at all								Yes			Abnormal	LSIL	NILM	33/52/58	positive	51	positive
NM097	37	Did not attend school at all	No				380.00	Never	Yes	15	2	No	No method was used to prevent pregnancy	No	Yes	Yes	2	Positive	Yes		Very					Moderately				Yes		For a health worker to take a sample	Abnormal	HSIL	CIN2	16	positive	16	positive
NM098	30	Std 9 Grade 11	Yes		4		3600.00	Never	Yes	18	7	Yes	2-month injectable ('nuristerate')	Yes	Yes	Yes	1	Positive	Yes		Very									Yes		For a health worker to take a sample	Abnormal	HSIL	no results	33/52/58	positive	33/52/58	positive
NM099	45	Std 9 Grade 11	No				380.00	Never	No	14	2	No	I have never had sexual intercourse	No	Yes	Yes	2	Positive	Yes					Very					Very	Yes		For a health worker to take a sample	Abnormal	LSIL	no results	33/52/58	positive	33/52/58	positive
NM100	32	Std 7 Grade 9	No				380.00	Current-smoker	Yes	15	4	No	No method was used to prevent pregnancy	No	Yes	Yes	2	Positive	Yes		Very					Very				Yes		For a health worker to take a sample	Abnormal	LSIL	no results	18/45, 33/52/58	positive	18/45	positive
NM101	45	Std 9 Grade 11	No				380.00	Never	No	18	2	Yes	3-month injectable ('depo')	Yes	Yes	Yes	1	Positive	Yes					Very					Very	Yes		For a health worker to take a sample	Abnormal	HSIL	CIN3	16	positive	16	positive
NM102	35	Std 9 Grade 11	No					Never	Yes	15	2	Yes	2-month injectable ('nuristerate')	No	No	Yes	4	Positive	Yes		Moderately					Moderately				Yes		For a health worker to take a sample	Abnormal	HSIL	CIN3	16, 33/52/58	positive	16, 33/52/58	positive
NM103	42	Did not attend school at all					1600.00	Never	No	16	2	No	No method was used to prevent pregnancy	No	Yes	Yes	1	Negative				Slightly			Moderately					Yes		For a health worker to take a sample	Abnormal	HSIL	CIN3	35	positive	33/52/58, 35	positive
NM104	33	Std 4 Grade 6					1600.00	Never	No	21	1	No	I have never had sexual intercourse	No	Yes	Yes	1	Positive	Yes					Very					Very	Yes		For a health worker to take a sample	Abnormal	HSIL	NILM	18/45	positive	33/52/58	positive
NM105	32	Std 10 Grade 12	Yes		2		1380.00	Never	No	17	4	Yes	No method was used to prevent pregnancy	No	Yes	Yes	1	Positive	Yes					Very						Yes		For a health worker to take a sample	Abnormal	HSIL	CIN2	NEGATIVE	negative	NEGATIVE	negative
NM106	35	Std 5 Grade 7	No				1400.00	Never	No	17	5	No	Condoms	No	Yes	Yes	1	Negative			Very					Very				Yes		For a health worker to take a sample	Abnormal	HSIL	CIN3	33/52/58, 35, 59	positive	16, 35, 59	positive
NM107	35	Std 2 Grade 4	No				1520.00	Never	No	15	2	Yes	2-month injectable ('nuristerate')	Yes	Yes	Yes	3	Negative						Very					Very	Yes		For a health worker to take a sample	Abnormal	ASC-H	NILM	35	positive	35	positive
NM108	33	Std 9 Grade 11	No				3000.00	Never	No	16	5	Yes	3-month injectable ('depo')	Yes	Yes	Yes	1	Positive	Yes					Very					Very	Yes		For a health worker to take a sample	Abnormal	ASCUS	NILM	18/45	positive	18/45	positive
NM109	39	Std 9 Grade 11					5000.00	Never	Yes	15	5	No	No method was used to prevent pregnancy	No	Yes	Yes	2	Positive	Yes					Very			Slightly			Yes		For a health worker to take a sample	Abnormal	HSIL	CIN3	18/45, 33/52/58	positive	18/45	positive
NM110	33	Std 10 Grade 12	Yes	2			0	Never	No	19	2		No method was used to prevent pregnancy	No	Yes	Yes	3	Positive	Yes		Very					Very				Yes		For a health worker to take a sample	Abnormal	HSIL	CIN3	18/45, 35	positive	18/45, 35	positive
NM111	49	Std 9 Grade 11	No				380.00	Never	No	16	2	Yes	Condoms	No	Yes	Yes	1	Positive	Yes					Very					Very	Yes			Abnormal	HSIL	CARCINOMA	16, 59	positive	16, 59	positive
NM112	35	Std 10 Grade 12	Yes		3		9300.00	Never	No	15	10	No	No method was used to prevent pregnancy	No	Yes	Yes	1	Negative			Very					Very				Yes		For a health worker to take a sample	Abnormal	HSIL	CIN3	18/45, 33/52/58	positive	33/52/58	positive
NM113	37	Std 9 Grade 11	No				380.00	Never	Yes	18	10	Yes	3-month injectable ('depo')	Yes	Yes	Yes	2	Positive	Yes					Very					Very	Yes		For a health worker to take a sample	Abnormal	HSIL	no results	33/52/58	positive	33/52/58	positive
NM 114	36	Std 10 Grade 12	No				760.00	Never	Yes	25	3	Yes	3-month injectable ('depo')	Yes	Yes	Yes	1	Positive	Yes	Slightly					Very					Yes		For a health worker to take a sample	Abnormal	HSIL	CIN3	16, 33/52/58	positive	33/52/58	positive
NM115	49	Std 10 Grade 12	No				2000.00	Never	No	17	3	No		No	Yes	Yes	2	Positive	Yes					Very					Very	Yes		For a health worker to take a sample	Abnormal	HSIL	NILM	16, 39, 56	positive	16, 56	positive
NM116	46	Std 6 Grade 8	No							18	1	No	2-month injectable ('nuristerate')	Yes	Yes	Yes	1	Negative						Very					Very	Yes		For a health worker to take a sample	Abnormal	ASC-H	CIN2	NEGATIVE	negative	NEGATIVE	negative
NM117	33	Std 10 Grade 12	Yes				1980.00	Never	No	19	3	No	No method was used to prevent pregnancy	No	No	Yes	2	Negative			Very					Very				Yes		For a health worker to take a sample	Abnormal	LSIL	CIN3	35, 56, 59	positive	35, 56, 59	positive
NM118	36	Std 10 Grade 12	Yes	3			380.00	Ex-smoker	Yes	18	15	No	No method was used to prevent pregnancy	No	Yes	Yes	1				Very						Very			Yes		For a health worker to take a sample	Abnormal	LSIL	CIN3	35	positive	35	positive
NM119	43	Std 10 Grade 12	No				300.00	Never	No	17	2	Yes	2-month injectable ('nuristerate')	Yes	Yes	Yes	1	Negative			Very					Very				Yes		For a health worker to take a sample	Abnormal	HSIL	CIN1	31, 35	positive	16, 31	positive
NM120	22	Std 7 Grade 9	No				380.00	Ex-smoker	Yes	15	5	No	3-month injectable ('depo')	Yes	Yes	Yes	1	Positive	Yes					Very					Very	Yes		For a health worker to take a sample	Normal		no results	16, 31, 51	positive	16, 31, 51	positive
NM121	30	Std 10 Grade 12	Yes		1		1000.00	Never	No	18	5	No	No method was used to prevent pregnancy	No	Yes	Yes	1	Positive	Yes					Very					Very	Yes		For a health worker to take a sample	Abnormal	HSIL	CIN2	18/45, 33/52/58, 35, 56	positive	18/45, 31, 33/52/58, 35, 56	positive
NM122	34	Std 10 Grade 12	No				1100.00	Never	No	17	5	Yes	Condoms	Yes	Yes	Yes	2	Positive	Yes					Very		Very				Yes		For a health worker to take a sample	Abnormal	HSIL	CIN3	35	positive	NEGATIVE	negative
NM123	51	Std 1 Grade 3	No				1100.00	Never	No	19	1	No	No method was used to prevent pregnancy	No	Yes	Yes	1	Negative		Moderately			Very							Yes		For a health worker to take a sample	Abnormal	HSIL	no results	33/52/58, 35	positive	35, 51	positive
NM124	33	Std 10 Grade 12	No				1500.00	Never	No	15	5	No	No method was used to prevent pregnancy	No	Yes	Yes	2	Positive	Yes					Very		Very				Yes		For a health worker to take a sample	Abnormal	ASC-H	CIN3	33/52/58	positive	33/52/58	positive
NM125	25	Std 10 Grade 12	Yes	1			760.00	Never	Yes	18	3	Yes	Condoms	Yes	Yes	Yes	2	Positive	Yes					Very		Very				Yes		For a health worker to take a sample			no results	16, 33/52/58	positive	16	positive
NM126	49	Std 6 Grade 8	No				1100.00	Never	No	18	5	No	No method was used to prevent pregnancy	No	Yes	Yes	1	Negative			Very					Very				Yes		For a health worker to take a sample	Abnormal	HSIL	CIN3	31, 35, 51	positive	31, 51	positive
NM127	52	Std 7 Grade 9	Yes		1		4500.00	Never	No	20	3	Yes	3-month injectable ('depo')	No	Yes	Yes	1	Positive	Yes		Very					Very				Yes		For a health worker to take a sample	Abnormal	LSIL	CIN2	35	positive	35	positive
NM128	41	Std 9 Grade 11	No				1300.00	Never	No	16	6	No	No method was used to prevent pregnancy	No	Yes	Yes	2	Negative						Very		Very				Yes		For a health worker to take a sample	Abnormal	HSIL	no results	16	positive	16	positive
NM129	44	Std 9 Grade 11	No				1520.00	Never	No	17	2	Yes	Condoms	Yes	Yes	Yes	1	Negative						Very					Very	Yes		For a health worker to take a sample	Abnormal	HSIL	CIN3	33/52/58	positive	33/52/58	positive
NM130	41	Std 8 Grade 10	No				1600.00	Never	No	17	3	Yes	No method was used to prevent pregnancy	No	Yes	Yes	5	Positive	Yes		Very					Very				Yes		For a health worker to take a sample	Abnormal	HSIL	CIN3	33/52/58	positive	33/52/58	positive
NM131	58	Std 9 Grade 11	No				1500.00	Never	No	20	2	No	No method was used to prevent pregnancy	No	Yes	Yes	2	Negative						Very						Yes		For a health worker to take a sample	Abnormal	ASCUS	CIN3	16, 33/52/58	positive	NEGATIVE	negative
NM132	41	Std 8 Grade 10	No				1140.00	Never	Yes	16	3	Yes	Birth control pills	Yes	Yes	Yes	2	Positive	Yes					Very						Yes		For a health worker to take a sample	Abnormal	HSIL	CIN3	NEGATIVE	negative	16, 33/52/58	positive
NM133	42	Std 7 Grade 9	No				1500.00	Never	No	16	2	Yes	No method was used to prevent pregnancy	No	Yes	Yes	2	Positive	No					Very		Very				Yes		For a health worker to take a sample	Abnormal	HSIL	CIN3	16	positive	16	positive
NM134	40	Std 9 Grade 11	No				2400.00	Never	Yes	15	3	No	No method was used to prevent pregnancy	No		Yes	1	Positive	Yes					Very					Very	Yes		For a health worker to take a sample	Abnormal	HSIL	CIN2	NEGATIVE	negative	NEGATIVE	negative
NM135	45	Std 10 Grade 12	Yes		3		5000.00	Never	No	18	5	Yes	3-month injectable ('depo')	Yes	Yes	Yes	1	Positive	Yes			Slightly					Slightly			Yes		For a health worker to take a sample	Abnormal	HSIL	CIN2	16, 51, 56	positive	16, 33/52/58, 51, 56	positive
NM136	62	Sub A Grade 1	No				1140.00	Ex-smoker	No	15	3	No	Withdrawal or some other method	No	Yes	Yes	1	Positive	Yes		Very					Very				Yes		For a health worker to take a sample	Abnormal	HSIL	CIN2	16	positive	16, 18/45	positive
NM137	40	Std 9 Grade 11	No				760.00	Never	No	16	4	Yes	Condoms	Yes	Yes	Yes	5	Positive	Yes					Very					Very	Yes		For a health worker to take a sample	Abnormal	HSIL	CIN3	33/52/58	positive	18/45, 39	positive
NM138	30	Std 9 Grade 11	No				380.00	Never	No	19	1	Yes	Condoms	Yes	Yes	Yes	1	Positive	Yes					Very					Very	Yes		For a health worker to take a sample	Abnormal	HSIL	CIN3	16	positive	16	positive
NM139	41	Sub A Grade 1	No				500.00	Never	No	17	3	Yes	Condoms	Yes	No	Yes	2	Positive	Yes		Very					Very				Yes		For a health worker to take a sample	Abnormal	HSIL	no results	16	positive	16	positive
NM140	26	Std 10 Grade 12	No				380.00	Never	No	22	1	Yes	Condoms	Yes	Yes	Yes	1	Negative						Very					Very	Yes		For a health worker to take a sample	Abnormal	LSIL	no results	16, 33/52/58	positive	33/52/58	positive
NM141	27	Std 10 Grade 12	No				3000.00	Never	Yes	18	10	Yes	Condoms	Yes	Yes	Yes	1	Negative						Very					Very	Yes		For a health worker to take a sample	Normal		NILM	NEGATIVE	negative	NEGATIVE	negative
NM142	45	Did not attend school at all					1140.00	Ex-smoker	Yes	15	2	No	Tubal ligation	No	Yes	Yes	1	Negative				Moderately					Moderately			Yes		For a health worker to take a sample	Abnormal	HSIL	no results	18/45	positive	33/52/58	positive
NM143	34	Std 10 Grade 12	No				380.00	Never	Yes	17	5	No	No method was used to prevent pregnancy	No	Yes	Yes	2	Positive	Yes			Slightly					Slightly			Yes		For a health worker to take a sample	Abnormal	LSIL	CIN3	18/45, 33/52/58	positive	18/45, 33/52/58	positive
NM144	37	Std 10 Grade 12	Yes		3		1500.00	Never	No	18	2	Yes	Condoms	Yes	Yes	Yes	2	Positive	Yes		Moderately					Moderately				No	ufuna ugqirha	For a health worker to take a sample	Abnormal	HSIL	CIN3	NEGATIVE	negative	NEGATIVE	negative
NM145	55	Std 2 Grade 4	No				1950.00	Never	No	18	1	No	No method was used to prevent pregnancy	No	Yes	Yes	1	Negative						Very					Very	Yes		For a health worker to take a sample	Abnormal	HSIL	CIN3	NEGATIVE	negative	NEGATIVE	negative
NM146	52	Did not attend school at all					1140.00	Never	Yes	20	2	No	No method was used to prevent pregnancy	No	Yes	Yes		Positive	Yes					Very					Very	Yes		For a health worker to take a sample	Abnormal	HSIL	NILM	31, 59	positive	59	positive
NM147	35	Std 9 Grade 11	Yes				1620.00	Never	No	18	2	No	No method was used to prevent pregnancy	No	Yes	Yes	1	Positive	Yes					Very					Very	Yes		For a health worker to take a sample	Abnormal	HSIL	no results	33/52/58	positive	16, 33/52/58	positive
NM148	56	Std 2 Grade 4	No				1700.00	Never	Yes	16	2	No	No method was used to prevent pregnancy	No	Yes	Yes	1	Negative						Very					Very	Yes		For a health worker to take a sample	Abnormal	HSIL	CIN3	18/45, 33/52/58	positive	18/45, 33/52/58	positive
NM149	76	Std 6 Grade 8	No				1500.00	Never	No	16	1	No	No method was used to prevent pregnancy	No	Yes	Yes	1	Negative				Moderately					Moderately			Yes		For a health worker to take a sample	Abnormal	HSIL	no results	16	positive	16	positive
NM150	60	Did not attend school at all	No				1600.00	Ex-smoker	Yes	15	2	Yes	No method was used to prevent pregnancy	No	Yes	Yes	1	Positive	Yes					Very					Very	Yes		For a health worker to take a sample	Abnormal	HSIL	CIN3	18/45	positive	18/45, 51	positive
NM151	24	Std 10 Grade 12	Yes		2		600.00	Never	Yes	16	4	Yes	Condoms	Yes	No	Yes	3	Positive	Yes			Moderately					Moderately			Yes		For a health worker to take a sample	Abnormal	HSIL	NILM	18/45, 56	positive	18/45, 56	positive
NM154	34	Std 10 Grade 12	No				2080.00	Never	Yes	21	3		An intrauterine device (such as Mirena or ParaGard) or implant (such as Implanon or Nexplanon)	Yes	Yes	Yes	1	Positive	Yes					Very					Very	Yes		For a health worker to take a sample	Abnormal	HSIL	no results	16, 33/52/58	positive	16, 33/52/58	positive
NM155	50	Std 9 Grade 11	Yes			ABET	0	Never	No	17	3	Yes	Condoms	Yes	Yes	Yes	2	Positive	Yes					Very					Very	Yes		For a health worker to take a sample	Abnormal	LSIL	NILM	18/45	positive	18/45	positive
NM156	34	Std 9 Grade 11	No				2500.00	Never	No	16	7	Yes	Condoms	Yes	Yes	Yes	2	Positive	Yes					Very					Very	Yes		For a health worker to take a sample	Abnormal	HSIL	CIN3	18/45, 33/52/58, 51	positive	18/45, 33/52/58	positive
NM157	26	Std 10 Grade 12					1640.00	Never	Yes	17	3	No	Injectable but don't know which one	Yes	Yes	Yes	1	Positive	Yes	Moderately					Moderately					Yes		Either for myself to take a sample or a health worker to take a sample	Abnormal	HSIL	no results	16, 51, 59	positive	16, 33/52/58, 51, 56, 59	positive
NM158	36	Std 7 Grade 9	No				400.00	Never	Yes	16	4	No	No method was used to prevent pregnancy	No	Yes	Yes	1	Positive	Yes					Very					Very	Yes		For a health worker to take a sample	Abnormal	HSIL	CIN3	18/45	positive	18/45	positive
NM159	31	Std 7 Grade 9	No				3000.00	Never	No	16	3	No	3-month injectable ('depo')	Yes	Yes	Yes	2	Positive	Yes		Very					Very				Yes		For a health worker to take a sample	Abnormal	HSIL	NILM	33/52/58, 51, 59	positive	33/52/58, 51	positive
NM160	46	Std 7 Grade 9	No				700.00	Never	No	20	3	Yes	Condoms	Yes	Yes	Yes	1	Positive	Yes					Very					Very	Yes		For a health worker to take a sample	Abnormal	HSIL	CIN3	16, 18/45	positive	16, 18/45, 33/52/58, 59	positive
NM161	29	Std 9 Grade 11	No				1140.00	Never	Yes	16	5	No	No method was used to prevent pregnancy	Yes	Yes	Yes	2	Negative						Very					Very	Yes		For a health worker to take a sample	Abnormal	HSIL	CIN3	16, 33/52/58, 35	positive	16	positive
NM162	37	Std 4 Grade 6	No				1200.00	Never	Yes	17	5	No	No method was used to prevent pregnancy	No	Yes	Yes	1	Positive	Yes					Very					Very	Yes		To take a sample myself	Abnormal	HSIL	CIN2	NEGATIVE	negative	18/45, 33/52/58	positive
NM163	29	Std 9 Grade 11	No				800.00	Ex-smoker	No	20	3	Yes	Condoms	Yes	Yes	Yes	2	Positive	Yes	Very					Very					Yes		For a health worker to take a sample	Abnormal	ASCUS	NILM	NEGATIVE	negative	NEGATIVE	negative
NM164	46	Std 8 Grade 10					4360.00	Never	No	18	1	Yes	3-month injectable ('depo')	No	Yes	Yes	2	Positive	Yes					Very					Very	Yes		For a health worker to take a sample	Abnormal	ASCUS	CIN3	18/45, 33/52/58	positive	NEGATIVE	negative
NM165	39	Std 4 Grade 6	No				700.00	Never	No	15	4	Yes	Condoms	Yes	Yes	Yes	2	Positive	Yes					Very					Very	Yes		For a health worker to take a sample	Abnormal	LSIL	CIN3	16	positive	16, 59	positive
NM166	41	Std 9 Grade 11	No				3200.0	Ex-smoker	No	18	3	No	No method was used to prevent pregnancy	No	Yes	Yes	2	Positive	Yes	Very					Very					Yes		For a health worker to take a sample	Abnormal	HSIL	no results	16, 56	positive	56	positive
NM167	37	Std 4 Grade 6	No				700.00	Never	No	23	4	No	No method was used to prevent pregnancy	No	Yes	Yes	1	Positive	Yes					Very					Very	Yes		For a health worker to take a sample	Abnormal	HSIL	NILM	NEGATIVE	negative	NEGATIVE	negative
NM168	31	Std 10 Grade 12	Yes		2		700.00	Ex-smoker	Yes	15	5	Yes	Condoms	Yes	Yes	Yes	3	Negative			Very					Very				Yes		For a health worker to take a sample	Abnormal	HSIL	CIN3	16	positive	16, 56	positive
NM169	56	Std 3 Grade 5	No				880.00	Ex-smoker	Yes	16	3	No	2-month injectable ('nuristerate')	Yes	Yes	Yes	1	Negative		Very					Very					Yes		For a health worker to take a sample	Abnormal	ASCUS	NILM	NEGATIVE	negative	NEGATIVE	negative
NM170	35	Std 7 Grade 9	No				1000.00	Never	No	22	2	Yes	Condoms	Yes	Yes	Yes	2	Positive	Yes	Moderately						Slightly				Yes		For a health worker to take a sample	Abnormal	ASCUS	NILM	31, 33/52/58	positive	16, 31, 33/52/58	positive
NM171	69	Std 7 Grade 9	No				1600.00	Never	No	20	3	No	No method was used to prevent pregnancy	No	Yes	Yes	1	Negative		Very					Very					Not sure		For a health worker to take a sample	Abnormal	HSIL	NILM	16	positive	NEGATIVE	negative
NM172	52	Std 6 Grade 8	No				1600.00	Current-smoker	Yes	16	6	Yes	Condoms	Yes	Yes	Yes	1	Positive	Yes	Moderately					Moderately					Yes		For a health worker to take a sample	Abnormal	HSIL	CIN3	NEGATIVE	negative	NEGATIVE	negative
NM173	43	Std 7 Grade 9	No				380.00	Never	No	18	2	No	No method was used to prevent pregnancy	No	Yes	Yes	1	Positive	Yes		Very					Very				Yes		For a health worker to take a sample	Abnormal	HSIL	NILM	NEGATIVE	negative	NEGATIVE	negative
NM174	31	Std 10 Grade 12	Yes	3			2000.00	Never	No	19	6	No	3-month injectable ('depo')	Yes	Yes	Yes	2	Positive	Yes		Very					Slightly				Yes		For a health worker to take a sample	Abnormal	HSIL	CIN3	16, 33/52/58, 39	positive	16, 33/52/58	positive
NM175	57	Did not attend school at all	No				380.00	Never	No	25	3	No	No method was used to prevent pregnancy	No	Yes	Yes	1	Negative		Slightly					Slightly					Yes		For a health worker to take a sample	Abnormal	HSIL	CIN3	16	positive	16	positive
NM176	31	Std 2 Grade 4	No				1000.00	Never	No	16	2	No	No method was used to prevent pregnancy	No	Yes	Yes	2	Positive	Yes		Very					Very				Yes		For a health worker to take a sample	Abnormal	HSIL	no results	16, 33/52/58	positive	16, 33/52/58, 39	positive
NM177	40	Std 8 Grade 10	No				740.00	Never	No	18	2	No	Condoms	Yes	Yes	Yes	1	Positive	Yes			Slightly					Very			Yes		For a health worker to take a sample	Abnormal	HSIL	CIN3	16, 33/52/58	positive	16, 33/52/58	positive
NM178	27	Sub B Grade 2	No				1600.00	Never	No	16	3	No	No method was used to prevent pregnancy	No	Yes	Yes	2	Positive	Yes		Very					Very				Yes		For a health worker to take a sample	Abnormal	HSIL	CIN3	35, 51	positive	35	positive
NM179	43	Std 1 Grade 3	No				1500.00	Never	No	19	2	No	No method was used to prevent pregnancy	No	Yes	Yes	3	Negative						Very		Very				Yes		For a health worker to take a sample	Abnormal	HSIL	no results	16	positive	16	positive
NM180	31	Std 9 Grade 11	Yes			ABET	1000.00	Never	No	15	5	No	No method was used to prevent pregnancy	No	Yes	Yes	1	Negative			Very					Very				Yes		For a health worker to take a sample	Abnormal	ASC-H	NILM	NEGATIVE	negative	16	positive
NM183	29	Std 9 Grade 11	No				2000.00	Never	No	23	5	Yes	2-month injectable ('nuristerate')	Yes	Yes	Yes	1	Negative			Very					Very				Yes		For a health worker to take a sample	Abnormal	ASC-H	CIN3	31	positive	16, 31	positive
NM184	47	Std 7 Grade 9	No				1000.00	Never	No	19	2	No	No method was used to prevent pregnancy	No	Yes	Yes	2	Positive	Yes					Very			Moderately			Yes		For a health worker to take a sample	Abnormal	LSIL	CIN1	51	positive	51	positive
NM185	62	Std 5 Grade 7	No				1400.00	Never	No	15	2	No	No method was used to prevent pregnancy	No	Yes	Yes	1	Negative		Slightly							Slightly			Yes		For a health worker to take a sample	Abnormal	HSIL	no results	16	positive	16	positive
NM186	31	Std 10 Grade 12	No				760.00	Never	No	17	3	Yes	3-month injectable ('depo')	Yes	Yes	Yes	1	Positive	Yes		Very					Very				Yes		For a health worker to take a sample	Abnormal	HSIL	CIN3	18/45, 33/52/58, 59	positive	18/45, 33/52/58, 59	positive
NM187	39	Std 10 Grade 12	No				800.00	Never	No	20	2	Yes	Condoms	Yes	Yes	Yes	2	Positive	Yes		Very					Very				Yes		For a health worker to take a sample	Abnormal	HSIL	CIN3	16, 33/52/58, 35, 56	positive	16, 33/52/58, 35, 56	positive
NM188	40	Std 4 Grade 6	No				1600.00	Never	No	17	2	No	3-month injectable ('depo')	Yes	Yes	Yes	2	Positive	Yes		Very					Very				Yes		For a health worker to take a sample	Abnormal	HSIL	CIN2	18/45	positive	18/45, 56	positive
NM189	29	Std 5 Grade 7	No				800.00	Ex-smoker	Yes	16	10	No	Birth control pills	Yes	Yes	Yes	2	Positive	Yes					Very					Very	Yes		For a health worker to take a sample	Abnormal	HSIL	CIN2	35	positive	35	positive
NM190	52	Std 9 Grade 11	No				3600.00	Never	No	19	1	Yes	Condoms	Yes	Yes	Yes	2	Positive	Yes					Very					Very	Yes		To take a sample myself	Abnormal	HSIL	CIN2	NEGATIVE	negative	NEGATIVE	negative
NM191	26	Std 10 Grade 12	Yes	2			2500.00	Never	No	16	4	Yes	An intrauterine device (such as Mirena or ParaGard) or implant (such as Implanon or Nexplanon)	Yes	Yes	Yes	1	Negative						Very					Very	Yes		For a health worker to take a sample	Abnormal	HSIL	CIN2	16, 35	positive	16, 35	positive
NM192	53	Std 10 Grade 12	Yes		1		1000.00	Never	No	28	2	No	No method was used to prevent pregnancy	No	Yes	Yes	2	Positive	Yes		Extremely								Moderately	Yes		For a health worker to take a sample	Abnormal	HSIL	CIN2	16, 59	positive	16, 59	positive
NM193	31	Std 9 Grade 11	No				0	Never	No	14	3	No	An intrauterine device (such as Mirena or ParaGard) or implant (such as Implanon or Nexplanon)	Yes	Yes	Yes	2	Positive	Yes	Extremely							Moderately			Yes		For a health worker to take a sample	Abnormal	HSIL	no results	16	positive	16	positive
NM194	61	Std 1 Grade 3	No				0	Never	No	15	1	No	No method was used to prevent pregnancy	No	Yes	Yes	2	Positive	No	Slightly							Slightly			Yes		For a health worker to take a sample	Abnormal	HSIL	CIN2	18/45, 35, 51	positive	18/45, 31, 35, 51	positive
NM195	40	Std 4 Grade 6	No				5000.00	Never	No	17	2	No	No method was used to prevent pregnancy	No	Yes	Yes	2	Positive	Yes					Very		Very				Yes		For a health worker to take a sample	Abnormal	HSIL	CIN3	16	positive	16	positive
NM196	40	Std 8 Grade 10	No				15000.00	Never	No	15	10	Yes	Condoms	Yes	Yes	Yes	2	Positive	Yes		Very					Very				Yes		For a health worker to take a sample	Abnormal	HSIL	CIN3	33/52/58, 39	positive	39	positive
NM197	57	Std 8 Grade 10	No				0	Never	No	18	5	No	No method was used to prevent pregnancy	No	Yes	Yes	2	Negative			Very					Very				Yes		For a health worker to take a sample	Abnormal	ASC-H	INCONCLUSIVE	35	positive	35	positive
NM198	32	Std 7 Grade 9	Yes			ABET	1500.00	Never	No	15	2	No	3-month injectable ('depo')	Yes	Yes	Yes	1	Negative						Very						Yes			Abnormal	LSIL	CIN3	16	positive	16	positive
NM199	20	Std 10 Grade 12	No				0	Never	No	15	4	No	No method was used to prevent pregnancy	Yes	No	Yes	1	Positive	Yes		Very					Very				Yes		For a health worker to take a sample	Abnormal	HSIL	CIN3	18/45, 33/52/58, 51	positive	18/45, 33/52/58, 51, 59	positive
NM200	46	Did not attend school at all	No				0	Never	No	15	4	No	No method was used to prevent pregnancy	No	Yes	Yes	1	Negative				Moderately					Moderately			Yes		For a health worker to take a sample	Abnormal	LSIL	CARCINOMA	18/45, 51	positive	51	positive
NM201	43	Std 6 Grade 8	Yes			ABET	1400.00	Never	No	17	1	No	3-month injectable ('depo')	Yes	Yes	Yes	1	Negative						Very					Very	Yes			Abnormal	HSIL	CIN3	33/52/58, 51	positive	NEGATIVE	negative
NM220	46	Std 10 Grade 12	Yes		1		1800.00	Never	No	20	2	Yes	Condoms	Yes	Yes	Yes	1	Negative		Slightly					Very					Not sure		For a health worker to take a sample	Abnormal	HSIL	CIN2	16	positive	16	positive
NM222	29	Std 9 Grade 11	No				400.00	Never	Yes	17	2	Yes	Condoms	Yes	Yes	Yes	1	Positive	Yes					Very					Very	Yes		To take a sample myself	Abnormal	LSIL	CIN3	NEGATIVE	negative	NEGATIVE	negative
NM223	68	Did not attend school at all	No				1600.00	Never	No	18	41	No	No method was used to prevent pregnancy	No	Yes	Yes	1	Negative		Slightly					Very					Not sure		To take a sample myself	Abnormal	HSIL	CIN3	31	positive	31	positive
NM226	32	Std 10 Grade 12	No				400.00	Never	Yes	15	6	Yes	Condoms	Yes	Yes	Yes	3	Positive	Yes					Very					Very	Yes		For a health worker to take a sample	Abnormal	ASC-H	NILM	16, 33/52/58, 56	positive	16, 31, 33/52/58, 56	positive
NM227	59	Std 4 Grade 6	No				1000.00	Never	No	18	2	No	No method was used to prevent pregnancy	No	Yes	Yes	1	Negative		Moderately					Moderately					Not sure		For a health worker to take a sample	Abnormal	HSIL	CIN3	16, 33/52/58	positive	16, 33/52/58, 51, 59	positive
NM228	52	Std 7 Grade 9	No				2000.00	Never	No	15	1	Yes	Condoms	Yes	Yes	Yes	1	Positive	Yes					Very					Very	Yes		For a health worker to take a sample	Abnormal	HSIL	CIN2	56	positive	56	positive
NM229	58	Sub B Grade 2	No				100.00	Never	No	15	1	No	No method was used to prevent pregnancy	No	Yes	Yes	1	Positive	Yes	Very					Very					Not sure		For a health worker to take a sample	Abnormal		CIN3	33/52/58	positive	33/52/58	positive
NM230	37	Std 4 Grade 6	No				1200.00	Never	Yes	14	3	No	No method was used to prevent pregnancy	No	Yes	Yes	8	Positive	Yes					Very					Very	Yes		For a health worker to take a sample	Abnormal	HSIL	CIN3	33/52/58	positive	33/52/58	positive
NM231	39	Std 9 Grade 11	No				1200.00	Never	No	16	4	No	3-month injectable ('depo')	Yes	Yes	Yes	1	Positive	Yes	Slightly					Very					Not sure		For a health worker to take a sample	Abnormal	HSIL	CIN3	31, 33/52/58, 56	positive	16, 31, 33/52/58, 56	positive
NM232	28	Std 5 Grade 7	No				1300.00	Never	No	18	6	No	No method was used to prevent pregnancy	No	Yes	Yes	1	Positive	Yes	Very					Very					Not sure		For a health worker to take a sample			CIN2	18/45, 33/52/58, 35, 51, 59	positive	16, 18/45, 33/52/58, 35, 51, 56, 59	positive
NM233	29	Std 10 Grade 12	No				400.00	Never	No	17	3	No	No method was used to prevent pregnancy	No	Yes	Yes	1	Positive	Yes	Very					Very					Not sure		For a health worker to take a sample	Abnormal	HSIL	CIN2	35	positive	35	positive
NM236	43	Std 4 Grade 6	No				1600.00	Never	No	16	1	No	An intrauterine device (such as Mirena or ParaGard) or implant (such as Implanon or Nexplanon)	Yes	Yes	Yes	2	Negative						Very					Very	Yes		For a health worker to take a sample	Abnormal	HSIL	CIN2	33/52/58	positive	33/52/58	positive
NM237	30	Std 8 Grade 10	No				1200.00	Never	No	16	4	Yes	Condoms	Yes	Yes	Yes	1	Positive	Yes					Very					Very	Not sure		For a health worker to take a sample	Abnormal	HSIL	CIN2	NEGATIVE	negative	NEGATIVE	negative
NM238	35	Std 9 Grade 11	No				2000.00	Never	No	20	5	No	Condoms	Yes	Yes	Yes	2	Positive	Yes	Very					Very								Abnormal	HSIL	CIN2	18/45, 33/52/58	positive	18/45, 33/52/58	positive
NM239	31	Std 10 Grade 12	No				400.00	Never	No	8	5	No	3-month injectable ('depo')	Yes	Yes	Yes	2	Positive	Yes					Very					Very	Yes		For a health worker to take a sample	Abnormal	LSIL	CIN3	18/45, 33/52/58, 35	positive	18/45, 35	positive
NM240	50	Std 5 Grade 7	No				400.00	Never	No	17	3	Yes	Condoms	No	Yes	Yes	1	Negative		Slightly					Slightly					Not sure		For a health worker to take a sample	Abnormal	HSIL	CIN3	33/52/58	positive	33/52/58	positive
NM241	36	Std 9 Grade 11	No				1600.00	Never	No	18	6	No	No method was used to prevent pregnancy	No	Yes	Yes	3	Positive	Yes					Very					Very	Yes		For a health worker to take a sample	Abnormal	HSIL	CIN2	16	positive	NEGATIVE	negative
NM242	42	Std 6 Grade 8	No				800.00	Never	No	17	5	Yes	Condoms	No	Yes	Yes	2	Positive	Yes					Very					Very	Yes		For a health worker to take a sample	Abnormal	ASCUS	no results	33/52/58, 35	positive	33/52/58, 51	positive
NM244	65	Sub B Grade 2	No				1500.00	Never	No	18	3	No	No method was used to prevent pregnancy	No	Yes	Yes	1	Positive	Yes	Moderately					Very					Not sure		For a health worker to take a sample	Abnormal	HSIL	no results	18/45, 35	positive	33/52/58, 35	positive
NM245	48	Std 4 Grade 6	No				700.00	Never	No	20	3	No	No method was used to prevent pregnancy	No	Yes	Yes	2	Positive	Yes					Very					Very	Yes		For a health worker to take a sample	Abnormal	LSIL	NILM	33/52/58	positive	33/52/58	positive
NM246	44	Std 1 Grade 3	No				0	Never	No	13	5	No	No method was used to prevent pregnancy	No	Yes	Yes	5	Positive	Yes					Very					Very	Yes		For a health worker to take a sample	Abnormal	HSIL	CIN2	33/52/58	positive	16, 18/45, 33/52/58	positive
NM247	71	Std 6 Grade 8	No				2000.00	Never	No	17	4	No	No method was used to prevent pregnancy	No	Yes	Yes	1	Negative		Slightly					Very					Not sure		For a health worker to take a sample	Abnormal	HSIL	CIN2	35	positive	16	positive
NM248	51	Std 4 Grade 6	No				1600.00	Never	No	15	4	No	No method was used to prevent pregnancy	No	Yes	Yes	2	Positive	Yes					Very					Very	Yes		For a health worker to take a sample	Abnormal	HSIL	CIN2	18/45	positive	16, 18/45	positive
NM249	44	Std 10 Grade 12	No				1800.00	Never	No	18	5	No	No method was used to prevent pregnancy	No	Yes	Yes	1	Positive	Yes					Very					Very	Yes		For a health worker to take a sample	Abnormal	HSIL	CIN2	16, 33/52/58	positive	16, 33/52/58	positive
NM250	46	Std 9 Grade 11	No				1200.00	Never	No	16	4	No	No method was used to prevent pregnancy	No	Yes	Yes	1	Positive	Yes					Very					Very	Yes		For a health worker to take a sample	Abnormal	HSIL	CIN2	16	positive	NEGATIVE	negative
NM252	88	Std 1 Grade 3	No				1600.00	Never	No	18	1	No	No method was used to prevent pregnancy	No	Yes	Yes	1	Negative		Very					Very					No	Andithandi into eya ezantsi	Neither	Abnormal	HSIL	NILM	16	positive	16	positive
NM253	32	Std 4 Grade 6	No				500	Never	No	17	3	No	No method was used to prevent pregnancy	No	Yes	Yes	1	Negative						Very					Very	Yes		For a health worker to take a sample	Abnormal	HSIL	CIN3	33/52/58	positive	33/52/58	positive
NM254	52	Std 7 Grade 9	No				1500.00	Ex-smoker	Yes	18	4	No	No method was used to prevent pregnancy	No	Yes	Yes	1	Negative						Very					Very	Yes		For a health worker to take a sample	Abnormal	HSIL	no results	33/52/58	positive	33/52/58	positive
NM255	57	Std 6 Grade 8	No				730.00	Never	No	20	3	No	No method was used to prevent pregnancy	No	Yes	Yes	1	Positive	Yes					Very					Very	Yes		To take a sample myself	Abnormal	HSIL	no results	33/52/58, 51	positive	18/45, 33/52/58, 51	positive
NM256	32	Std 6 Grade 8	No				700.00	Current-smoker	No	17	5	No	3-month injectable ('depo')	Yes	Yes	Yes	2	Negative						Very					Very	Yes		For a health worker to take a sample	Abnormal	HSIL	no results	33/52/58	positive	33/52/58	positive
NM257	44	Std 10 Grade 12	No				1200.00	Never	No	17	4	No	No method was used to prevent pregnancy	No	Yes	Yes	2	Positive	Yes					Very					Very	Yes		For a health worker to take a sample	Abnormal	HSIL	CIN3	NEGATIVE	negative	NEGATIVE	negative
NM258	55	Sub B Grade 2	No				400.00	Never	No	15	2	No	No method was used to prevent pregnancy	No	Yes	Yes	1	Positive	Yes					Very					Very	Yes		For a health worker to take a sample	Abnormal	HSIL	CIN3	18/45, 31, 33/52/58, 59	positive	18/45, 33/52/58, 39, 56, 59	positive
NM259	28	Std 9 Grade 11	No				400.00	Never	No	17	4	No	No method was used to prevent pregnancy	No	Yes	Yes	2	Positive	Yes					Very					Very	Yes		For a health worker to take a sample	Abnormal	HSIL	CIN2	18/45, 33/52/58, 59	positive	16, 18/45, 33/52/58, 35, 59	positive
NM260	56	Std 2 Grade 4	No				0	Never	No	18	2	No	No method was used to prevent pregnancy	No	Yes	Yes	1	Negative						Very					Very	Yes		For a health worker to take a sample	Abnormal	HSIL	CIN3	33/52/58	positive	33/52/58	positive
NM261	30	Std 2 Grade 4	No				400.00	Never	No	17	3	Yes	Condoms	Yes	Yes	Yes	3	Positive	Yes					Very					Very				Abnormal	LSIL	CIN3	16, 35	positive	16, 35	positive
NM262	53	Sub A Grade 1	No				700.00	Never	No	17	2	No	No method was used to prevent pregnancy	No	Yes	Yes	1	Positive	Yes					Very					Very	Yes		For a health worker to take a sample	Abnormal	ASC-H	CIN2	31	positive	31	positive
NM263	38	Std 6 Grade 8	No				2000.00	Never	No	19	4	Yes	Condoms	Yes	Yes	Yes	1	Positive	Yes					Very					Very	Yes		For a health worker to take a sample	Abnormal	HSIL	CIN2	16	positive	16, 35	positive
NM264	50	Std 6 Grade 8	No				3000.00	Never	No	21	3	Yes	Condoms	Yes	Yes	Yes	1	Positive	Yes	Moderately					Very					Not sure		For a health worker to take a sample	Abnormal	ASC-H	CIN2	16	positive	NEGATIVE	negative
NM265	58	Std 7 Grade 9	No				2000.00	Never	No	18	3	No	No method was used to prevent pregnancy	No	Yes	Yes	1	Negative						Very					Very	Yes		For a health worker to take a sample	Abnormal	HSIL	no results	33/52/58	positive	33/52/58	positive
NM267	32	Std 10 Grade 12	No				400.00	Never	No	15	3	No	3-month injectable ('depo')	Yes	Yes	Yes	1	Negative						Very					Very	Yes		For a health worker to take a sample	Abnormal	HSIL	CIN3	16, 33/52/58, 51	positive	16, 33/52/58, 51	positive
NM268	45	Std 7 Grade 9	No				200.00	Never	No	14	3	Yes	Condoms	Yes	Yes	Yes	1	Positive	Yes					Very					Very	Yes		For a health worker to take a sample	Abnormal	HSIL	NILM	31, 35	positive	35, 51	positive
NM269	47	Std 6 Grade 8	No				6200.00	Never	No	20	3	No	No method was used to prevent pregnancy	No	Yes	Yes	1	Positive	Yes	Very					Very					Not sure		For a health worker to take a sample	Abnormal	HSIL	CIN3	31, 33/52/58	positive	31, 33/52/58	positive
NM270	57	Std 7 Grade 9	No				0	Never	Yes	21	3	No	No method was used to prevent pregnancy	No	Yes	Yes	1							Very					Very	Yes		For a health worker to take a sample	Abnormal	HSIL	NILM	18/45	positive	18/45	positive
NM271	44	Std 7 Grade 9	No				1200.00	Never	No	18	4	No	No method was used to prevent pregnancy	No	Yes	Yes	1	Positive	Yes					Very					Very	Yes		For a health worker to take a sample	Abnormal	HSIL	CIN3	51	positive	33/52/58, 51	positive
NM272	25	Std 10 Grade 12	No				800.00	Never	No	16	2	No	No method was used to prevent pregnancy	No	Yes	Yes		Positive	Yes					Very					Very	Yes		For a health worker to take a sample	Abnormal	HSIL	CIN1	NEGATIVE	negative	NEGATIVE	negative
NM273	26	Std 10 Grade 12	No					Never	Yes	21	4	Yes	Condoms	No	Yes	Yes	1	Positive	Yes					Very					Very	Yes		For a health worker to take a sample	Abnormal	HSIL	CIN3	31, 33/52/58	positive	31, 33/52/58	positive
NM274	55	Std 10 Grade 12	No				1700.00	Never	No	20	3	No	No method was used to prevent pregnancy	No	Yes	Yes	1	Positive	Yes					Very					Very	Yes		For a health worker to take a sample	Abnormal	ASC-H	CIN2	16	positive	16	positive
NM275	42	Std 7 Grade 9	No				1200.00	Never	No	15	1	Yes	3-month injectable ('depo')	Yes	Yes	Yes	2	Positive	Yes					Very					Very	Yes		For a health worker to take a sample	Abnormal	HSIL	CIN2	33/52/58	positive	33/52/58	positive
NM276	36	Std 10 Grade 12	No				2000.00	Never	No	21	2	No	3-month injectable ('depo')	Yes	Yes	Yes	2	Negative		Slightly					Slightly					Yes		For a health worker to take a sample	Abnormal	HSIL	CIN3	16	positive	16	positive
NM277	37	Std 9 Grade 11	No				1440.00	Never	No	18	3	No	No method was used to prevent pregnancy	No	Yes	Yes	1	Positive	Yes					Very					Very	Yes		For a health worker to take a sample	Abnormal	HSIL	CIN3	35	positive	35	positive
NM278	59	Sub A Grade 1	No				0	Never	No	16	1	No	No method was used to prevent pregnancy	No	Yes	Yes	1	Negative		Very					Very					Not sure		For a health worker to take a sample	Abnormal	HSIL	CIN3	NEGATIVE	negative	NEGATIVE	negative
NM280	42	Std 9 Grade 11	No				1200.00	Never	No	18	3	No	No method was used to prevent pregnancy	No	Yes	Yes	1	Positive	Yes	Moderately					Moderately					Not sure		For a health worker to take a sample	Abnormal	HSIL	CIN3	33/52/58, 39, 59	positive	39, 59	positive
NM282	40	Std 10 Grade 12	No				400.00	Never	No	17	10	Yes	Condoms	Yes	Yes	Yes	3	Positive	Yes					Very					Very	Yes		For a health worker to take a sample	Abnormal	HSIL	CIN3	33/52/58	positive	33/52/58	positive
NM283	47	Std 6 Grade 8	No				1200.00	Never	No	15	6	No	No method was used to prevent pregnancy	No	Yes	Yes	1	Positive	Yes					Very					Very	Yes		For a health worker to take a sample	Abnormal	HSIL	CIN3	16	positive	16	positive
NM284	46	Std 10 Grade 12	No				400.00	Never	No	21	3	No	No method was used to prevent pregnancy	No	Yes	Yes	2	Positive	Yes					Very					Very	Yes		For a health worker to take a sample	Abnormal	LSIL	CIN2	18/45, 51	positive	51	positive
NM285	34	Std 7 Grade 9	No				800.00	Never	No	16	3	No	No method was used to prevent pregnancy	No	Yes	Yes	1	Negative						Very					Very	Yes		For a health worker to take a sample	Abnormal	LSIL	CIN1	31	positive	31, 33/52/58	positive
NM287	37	Std 9 Grade 11	No				400.00	Never	No	18	4	No	No method was used to prevent pregnancy	No	Yes	Yes	1	Negative						Very					Very	Yes		For a health worker to take a sample	Abnormal	ASC-H	CIN2	NEGATIVE	negative	NEGATIVE	negative
NM288	47	Std 8 Grade 10	No				800.00	Never	No	20	3	No	No method was used to prevent pregnancy	No	Yes	Yes	1	Positive	Yes					Very					Very	Yes		For a health worker to take a sample	Abnormal	HSIL	CIN2	33/52/58	positive	33/52/58	positive
NM290	36	Std 10 Grade 12	Yes	4			10000.00	Never	No	20	3	No	3-month injectable ('depo')	Yes	Yes	Yes	1	Positive	Yes					Very					Very	Yes		For a health worker to take a sample	Abnormal	HSIL	CIN3	33/52/58	positive	33/52/58	positive
NM291	52	Std 7 Grade 9	No				0	Never	No	25	2	No	No method was used to prevent pregnancy	No	Yes	Yes	3	Positive	Yes	Slightly					Slightly					Not sure		For a health worker to take a sample	Abnormal	HSIL	CIN3	31, 33/52/58	positive	33/52/58	positive
NM292	39	Std 10 Grade 12	No				8000.00	Never	Yes	22	3	Yes	Condoms	Yes	No	Yes	2	Positive	Yes					Very					Very	Yes		For a health worker to take a sample	Abnormal	HSIL	CIN3	18/45, 33/52/58, 51	positive	18/45, 33/52/58, 51	positive
NM293	55	Std 8 Grade 10	No				700.00	Never	No	22	3	No	No method was used to prevent pregnancy	No	Yes	Yes	1	Positive	Yes					Very					Very	Yes		For a health worker to take a sample	Abnormal	ASC-H	CIN1	33/52/58, 56	positive	33/52/58, 56	positive
NM294	26	Std 8 Grade 10	No				1000.00	Never	No	17	3	No	No method was used to prevent pregnancy	No	Yes	Yes	1	Negative						Very					Very	Yes		For a health worker to take a sample	Abnormal	HSIL	CIN2	NEGATIVE	negative	NEGATIVE	negative
NM295	47	Std 7 Grade 9	No				0	Never	No	17	2	No	No method was used to prevent pregnancy	No	Yes	Yes	1	Negative						Very					Very	Yes		For a health worker to take a sample	Abnormal	LSIL	CIN3	NEGATIVE	negative	NEGATIVE	negative
NM296	38	Std 9 Grade 11	No				1900.00	Never	No	15	3	No	Condoms	Yes	Yes	Yes	1	Negative						Very					Very	Yes		To take a sample myself	Abnormal	ASC-H	CIN1	NEGATIVE	negative	NEGATIVE	negative
NM298	42	Std 3 Grade 5	No				800.00	Never	No	18	3	No	3-month injectable ('depo')	Yes	Yes	Yes	1	Positive	Yes					Very					Very	Not sure		For a health worker to take a sample	Abnormal	HSIL	NILM	33/52/58	positive	NEGATIVE	negative
NM299	32	Std 2 Grade 4	No				800.00	Never	No	18	3	No	No method was used to prevent pregnancy	No	Yes	Yes	1	Positive	Yes					Very					Very	Yes		For a health worker to take a sample	Abnormal	HSIL	NILM	18/45, 33/52/58	positive	NEGATIVE	negative
NM300	33	Std 7 Grade 9	No				800.00	Never	No	19	2	Yes	Condoms	Yes	Yes	Yes	1	Positive	Yes					Very					Very	Yes		For a health worker to take a sample	Abnormal	LSIL	NILM	16	positive	18/45	positive
NM301	30	Std 8 Grade 10	No				0	Never	No	18	3	Yes	Condoms	Yes	Yes	Yes	3	Positive	Yes					Very					Very	Yes		For a health worker to take a sample	Abnormal	HSIL	CIN2	33/52/58	positive	33/52/58	positive
NM302	27	Std 9 Grade 11	No				1000.00	Never	Yes	16	7	Yes	Condoms	Yes	Yes	Yes	1	Positive	Yes	Slightly					Slightly					Yes		For a health worker to take a sample	Abnormal	HSIL	CIN2	33/52/58, 35	positive	18/45, 33/52/58, 35	positive
NM303	46	Std 10 Grade 12	No				800.00	Never	No	18	2	No	No method was used to prevent pregnancy	No	Yes	Yes	2	Negative		Moderately					Moderately					Yes		To take a sample myself	Abnormal	ASC-H	CIN3	35	positive	35	positive
NM305	52	Std 4 Grade 6	No				800.00	Never	No	18	5	No	No method was used to prevent pregnancy	No	Yes	Yes	1	Negative		Very					Very					Not sure		To take a sample myself	Abnormal	HSIL	NILM	31	positive	NEGATIVE	negative
NM306	30	Std 10 Grade 12	Yes		1		400.00	Never	No	18	3	No	No method was used to prevent pregnancy	No	Yes	Yes	2	Negative						Very					Very	Yes		For a health worker to take a sample	Abnormal	HSIL	CIN2	33/52/58	positive	33/52/58	positive
NM307	49	Sub B Grade 2	No				300.00	Never	No	15	1	No	No method was used to prevent pregnancy	No	Yes	Yes	1	Positive	Yes					Very					Very	Not sure		For a health worker to take a sample	Abnormal	HSIL	CIN2	59	positive	59	positive
NM308	48	Std 8 Grade 10	No				400.00	Never	No	18	3	No	No method was used to prevent pregnancy	No	Yes	Yes	1	Positive	Yes					Very					Very	Yes		For a health worker to take a sample	Abnormal	ASC-H	CIN3	31, 35	positive	31, 35	positive
NM309	39	Std 6 Grade 8	No				800.00	Never	No	16	3	No	No method was used to prevent pregnancy	No	Yes	Yes	2	Positive	Yes					Very					Very	Yes		For a health worker to take a sample	Abnormal	ASC-H	NILM	33/52/58, 35	positive	35	positive
NM310	36	Std 1 Grade 3	No				800.00	Never	No	15	2	No	3-month injectable ('depo')	Yes	Yes	Yes	1	Negative						Very					Very	Yes		For a health worker to take a sample	Abnormal	HSIL	CARCINOMA	18/45, 33/52/58	positive	18/45, 33/52/58	positive
NM311	52	Std 5 Grade 7	No				1700.00	Never	No	16	3	No	Condoms	No	Yes	Yes	3	Positive	Yes					Very					Very	Yes		For a health worker to take a sample	Abnormal	ASCUS	CIN1	NEGATIVE	negative	NEGATIVE	negative
NM312	58	Std 5 Grade 7	No				800.00	Never	No	18	0	No	No method was used to prevent pregnancy	No	Yes	Yes	1	Negative						Very					Very	Yes		For a health worker to take a sample	Abnormal	HSIL	NILM	16, 18/45, 33/52/58	positive	16, 18/45, 33/52/58	positive
NM313	47	Std 10 Grade 12	No				400.00	Never	No	18	5	No	No method was used to prevent pregnancy	No	Yes	Yes	3	Positive	Yes					Very					Very	Yes		For a health worker to take a sample	Abnormal	HSIL	CIN3	33/52/58	positive	33/52/58	positive
NM314	39	Std 4 Grade 6	No				500.00	Never	No	12	5	No	No method was used to prevent pregnancy	No	Yes	Yes	1	Positive	Yes					Very					Very	Yes		For a health worker to take a sample	Abnormal	HSIL	CIN3	31, 35, 51	positive	31, 35, 39, 51	positive
NM315	40	Std 10 Grade 12	No				1500.00	Never	No	18	3	No	No method was used to prevent pregnancy	No	Yes	Yes	2	Positive	Yes					Very					Very	Yes		For a health worker to take a sample	Abnormal	HSIL	CIN1	35	positive	35	positive
NM316	29	Std 7 Grade 9	No				400.00	Never	No	18	4	No	No method was used to prevent pregnancy	No	Yes	Yes	1	Positive	Yes					Very					Very	Yes		For a health worker to take a sample	Abnormal	HSIL	CIN2	31, 33/52/58	positive	35, 51	positive
NM319	70	Std 5 Grade 7	No				5000.00	Never	No	14	2	No	No method was used to prevent pregnancy	No	Yes	Yes	1	Negative						Very					Very	Yes		For a health worker to take a sample	Abnormal	ASC-H	NILM	NEGATIVE	negative	51	positive
NM320	44	Std 10 Grade 12	No				2000.00	Never	No	18	3	No	No method was used to prevent pregnancy	No	Yes	Yes	1	Negative						Very					Very	Yes		For a health worker to take a sample	Abnormal	HSIL	NILM	35	positive	35	positive
NM321	44	Sub A Grade 1	No				800.00	Current-smoker	Yes	15	3	No	3-month injectable ('depo')	Yes	Yes	Yes	2	Positive	Yes	Slightly					Slightly					Not sure		For a health worker to take a sample	Abnormal	ASC-H	CIN3	16	positive	16, 33/52/58	positive
NM322	54	Std 5 Grade 7	No				760.00	Never	No	16	5	No	No method was used to prevent pregnancy	No	Yes	Yes	2	Positive	Yes					Very					Very	Yes		To take a sample myself	Abnormal	HSIL	CIN2	18/45, 33/52/58, 35	positive	18/45, 33/52/58	positive
NM323	45	Std 2 Grade 4	No				1200.00	Never	No	17	2	No	No method was used to prevent pregnancy	No	Yes	Yes	2	Negative						Very					Very	Yes		For a health worker to take a sample	Abnormal	HSIL	CIN3	35	positive	35	positive
NM324	32	Std 8 Grade 10	No				1200.00	Never	No	19	3	Yes	Condoms	Yes	Yes	Yes	2	Positive	Yes					Very					Very	Yes		For a health worker to take a sample	Abnormal	HSIL	CIN2	33/52/58	positive	33/52/58	positive
NM325	32	Std 5 Grade 7	No				850.00	Never	No	20	3	No	No method was used to prevent pregnancy	No	Yes	Yes	4	Positive	Yes					Very					Very	Yes		For a health worker to take a sample	Abnormal	HSIL	CIN3	16	positive	16, 51	positive
NM326	62	Std 3 Grade 5	No				1600.00	Never	No	19	2	No	No method was used to prevent pregnancy	No	Yes	Yes	1	Negative		Slightly					Slightly					Not sure		For a health worker to take a sample	Abnormal	ASC-H	CIN2	35	positive	18/45, 35	positive
NM327	64	Std 8 Grade 10	No				1600.00	Never	No	21	1	No	No method was used to prevent pregnancy	No	Yes	Yes	2	Positive	Yes					Very					Very	Not sure		Either for myself to take a sample or a health worker to take a sample	Abnormal	HSIL	CARCINOMA	NEGATIVE	negative	NEGATIVE	negative
NM328	42	Std 7 Grade 9	No				630.00	Never	No	19	2	No	No method was used to prevent pregnancy	No	Yes	Yes	1	Positive	Yes	Slightly					Slightly					Yes		For a health worker to take a sample	Abnormal	HSIL	CARCINOMA	16	positive	16	positive
NM329	51	Std 10 Grade 12	No				2500.00	Never	No	15	3	No	No method was used to prevent pregnancy	No	Yes	Yes	3	Positive	Yes					Very					Very	Yes		For a health worker to take a sample	Abnormal	HSIL	CIN3	NEGATIVE	negative	NEGATIVE	negative
NM330	49	Std 6 Grade 8	No				1200.00	Never	No	18	3	No	No method was used to prevent pregnancy	No	Yes	Yes	2	Negative		Moderately					Moderately					Not sure		For a health worker to take a sample	Abnormal	HSIL	CIN3	NEGATIVE	negative	NEGATIVE	negative
NM331	43	Std 5 Grade 7	No				736.00	Never	No	19	1	No	3-month injectable ('depo')	Yes	Yes	Yes	1	Positive	Yes					Very					Very	Yes		For a health worker to take a sample	Abnormal	HSIL	CIN3	33/52/58, 51	positive	33/52/58, 51	positive
NM332	31	Std 8 Grade 10	No				800.00	Never	Yes	19	3	No	2-month injectable ('nuristerate')	Yes	Yes	Yes	1	Positive	Yes					Very					Very	Yes		For a health worker to take a sample	Abnormal	HSIL	CIN2	NEGATIVE	negative	35	positive
NM335	26	Std 7 Grade 9	No				520.00	Never	No	19	1	Yes	Condoms	Yes	Yes	Yes	1	Positive	Yes					Very					Very	Yes		For a health worker to take a sample	Abnormal	HSIL	CIN3	NEGATIVE	negative	33/52/58, 35	positive
NM336	34	Std 10 Grade 12	No				1000.0	Never	No	15	5	No	No method was used to prevent pregnancy	No	Yes	Yes	4	Positive	Yes					Very						Yes		For a health worker to take a sample	Abnormal	HSIL	CIN3	33/52/58	positive	18/45, 33/52/58	positive
NM338	37	Std 5 Grade 7	No				2500.00	Never	No	17	4	No	3-month injectable ('depo')	Yes	Yes	Yes	1	Positive	Yes					Very					Very	Yes		For a health worker to take a sample	Abnormal	HSIL	CIN3	33/52/58	positive	33/52/58	positive
NM339	38	Std 9 Grade 11	No				1200.00	Never	No	20	2	Yes	Condoms	No	Yes	Yes	1	Negative						Very					Very	Yes		For a health worker to take a sample	Abnormal	HSIL	CIN2	NEGATIVE	negative	NEGATIVE	negative
NM341	41	Std 10 Grade 12	Yes		1		1200.00	Never	No	17	5	Yes	Condoms	Yes	Yes	Yes	2	Positive	Yes	Slightly					Slightly					Not sure		For a health worker to take a sample	Abnormal	HSIL	CIN1	18/45, 33/52/58	positive	18/45, 33/52/58	positive
NM342	85	Std 6 Grade 8	No				1700.00	Never	No	20	1	No	No method was used to prevent pregnancy	No	Yes	Yes	1	Negative		Slightly					Slightly					Not sure		For a health worker to take a sample	Abnormal	ASC-H	CIN2	NEGATIVE	negative	NEGATIVE	negative
NM343	38	Std 4 Grade 6	No				1200.00	Never	No	19	5	Yes	Condoms	Yes	Yes	Yes	1	Positive	Yes					Very					Very	Yes		For a health worker to take a sample	Abnormal	HSIL	CIN3	35	positive	35	positive
NM344	36	Std 5 Grade 7	No				0	Never	No	19	2	No	No method was used to prevent pregnancy	No	Yes	Yes	1	Positive	Yes					Moderately					Moderately	Not sure		For a health worker to take a sample	Abnormal	ASC-H	CIN3	33/52/58	positive	33/52/58	positive
NM346	56	Sub A Grade 1	No				900.00	Never	No	18	3	No	No method was used to prevent pregnancy	No	Yes	Yes	1	Positive	Yes	Slightly					Slightly					Not sure		For a health worker to take a sample	Abnormal	HSIL	CIN2	16, 33/52/58	positive	51	positive
NM347	44	Std 9 Grade 11	No				800.00	Never	No	17	3	No	No method was used to prevent pregnancy	No	Yes	Yes	2	Positive	Yes					Moderately					Moderately	Yes		For a health worker to take a sample	Abnormal	HSIL	CIN2	NEGATIVE	negative	NEGATIVE	negative
NM349	27	Std 10 Grade 12	No				2000.00	Never	No	16	2	No	3-month injectable ('depo')	Yes	Yes	Yes	1	Positive	Yes					Very					Very	Yes		For a health worker to take a sample	Abnormal	HSIL	CIN3	16, 33/52/58	positive	16	positive
NM351	42	Std 8 Grade 10	No				800.00	Never	No	17		No	An intrauterine device (such as Mirena or ParaGard) or implant (such as Implanon or Nexplanon)	Yes	Yes	Yes	3	Positive	Yes	Very					Very					No	Andizithembanga	For a health worker to take a sample	Abnormal	HSIL	CIN3	16	positive	16	positive
NM352	50	Std 7 Grade 9	No				800.00	Never	No	21	3	No	I have never had sexual intercourse	No	Yes	Yes	1	Negative		Slightly					Slightly					Yes		For a health worker to take a sample	Abnormal	HSIL	CIN1	NEGATIVE	negative	NEGATIVE	negative
NM353	33	Std 10 Grade 12	No				800.00	Never	No	28	3	No	No method was used to prevent pregnancy	No	Yes	Yes	1	Positive	Yes					Very					Very	Yes		For a health worker to take a sample	Abnormal	HSIL	NILM	16, 33/52/58, 59	positive	16, 33/52/58, 59	positive
NM354	41	Std 9 Grade 11	No				0	Never	No	14	1	No	No method was used to prevent pregnancy	No	Yes	Yes	1	Positive	Yes					Very					Very	Yes		For a health worker to take a sample	Abnormal	HSIL	CIN3	16, 33/52/58, 35	positive	16, 33/52/58, 35	positive
NM355	41	Std 10 Grade 12	No				5500.00	Never	No	19	5	No	3-month injectable ('depo')	Yes	Yes	Yes	3	Positive	Yes					Very					Very	Yes		For a health worker to take a sample	Abnormal	HSIL	CIN3	18/45, 33/52/58	positive	18/45, 33/52/58, 59	positive
NM356	36	Std 7 Grade 9	No				1600.00	Never	No	19	1	No	Condoms	Yes	Yes	Yes	2	Positive	Yes					Very					Very	Yes		For a health worker to take a sample	Abnormal	HSIL	CARCINOMA	56	positive	56	positive
NM357	48	Std 10 Grade 12					1500.00	Never	No	19	5	No	No method was used to prevent pregnancy	No	Yes			Negative																	CC	16	positive	35	positive
NM359	58	Std 4 Grade 6	No				0	Never	No	20	1	No	No method was used to prevent pregnancy	No	Yes	Yes	1	Positive	Yes					Very					Very	Yes		For a health worker to take a sample	Abnormal	HSIL	CIN3	18/45, 33/52/58	positive	18/45	positive
NM360	33	Std 5 Grade 7	No				820.00	Never	No	19	3	No	No method was used to prevent pregnancy	No	Yes	Yes	1	Positive	Yes	Slightly					Slightly					Not sure		For a health worker to take a sample	Abnormal	HSIL	CIN2	NEGATIVE	negative	51	positive
NM362	49	Std 3 Grade 5	No				0	Never	No	16	5	No	No method was used to prevent pregnancy	No	Yes	Yes	1	Positive	Yes	Slightly					Slightly					Yes		For a health worker to take a sample	Abnormal	HSIL	CIN3	16, 33/52/58	positive	16	positive
NM363	34	Std 8 Grade 10	No				400.00	Never	Yes	16	7	Yes	Condoms	No	Yes	Yes	1	Positive	Yes					Moderately					Moderately	Not sure		For a health worker to take a sample	Abnormal	HSIL	NILM	NEGATIVE	negative	NEGATIVE	negative
NM366	55	Std 10 Grade 12	Yes	3			20000.00	Never	No	18	4	No	No method was used to prevent pregnancy	No	Yes	Yes	3	Positive	Yes														Abnormal	HSIL	NILM	16, 31, 35	positive	16, 31, 35	positive
NM367	60	Sub B Grade 2	No				1600.00	Never	No	25	2	No	No method was used to prevent pregnancy		Yes	Yes	1																		CIN3	16	positive	16	positive
NM370	37	Std 10 Grade 12	Yes	3			1600.00	Never	No	20	3	No	No method was used to prevent pregnancy	No	Yes	Yes	2	Positive	Yes					Very					Very	Yes		For a health worker to take a sample	Abnormal	HSIL	CIN3	33/52/58	positive	16, 33/52/58	positive
NM371	39	Std 9 Grade 11	No				10000.00	Never	No	20	3	No	No method was used to prevent pregnancy	No	Yes	Yes	1	Positive	Yes	Very					Very					No	Ndiyoyika	For a health worker to take a sample			CIN3	35	positive	35	positive
NM372	45	Std 8 Grade 10	No				1600.00	Never	No	18	5	Yes	Condoms	No	Yes	Yes	2	Positive	Yes					Very					Very	Yes		For a health worker to take a sample	Abnormal	HSIL	CARCINOMA	16	positive	16	positive
NM373	30	Std 7 Grade 9	No				800.00	Never	No	19	3	Yes	Condoms	Yes	Yes	Yes	1	Positive	Yes					Very					Very	Yes		For a health worker to take a sample	Abnormal	HSIL	NILM	16, 35	positive	16, 35	positive
NM377	29	Std 2 Grade 4	No				800.00	Never	No	16	5	No	3-month injectable ('depo')	Yes	Yes	Yes	1	Positive	Yes					Very					Very	Yes		For a health worker to take a sample	Abnormal	HSIL	CIN3	56	positive	18/45, 56, 59	positive
NM378	41	Std 10 Grade 12	No				100.00	Never	Yes	20	3	No	No method was used to prevent pregnancy	No	Yes	Yes	1	Positive	Yes					Very					Very	Yes		For a health worker to take a sample	Abnormal	HSIL	CIN3	18/45	positive	18/45	positive
NM379	33	Std 10 Grade 12	No				800.00	Never	No	18	4	Yes	Condoms	Yes	Yes	Yes	1	Positive	Yes					Very					Very	Yes		For a health worker to take a sample	Abnormal	HSIL	CIN2	16, 18/45, 39, 56	positive	16, 18/45, 39, 56	positive
